# Supplementary material for: Genomic surveillance reveals global spread of macrolide-resistant Bordetella pertussis linked to vaccine changes
Source: J Clin Microbiol. 2025 Nov 14;63(12):e01064-25. doi: 10.1128/jcm.01064-25 (PMC12710321; doi:10.1128/jcm.01064-25)
Supplement: Table S1 — Baseline characteristics of the study strains. [file jcm.01064-25-s0001.xlsx]

## Sheet: Sheet1
Table S1: Baseline Characteristics of the Study Strains
Sample ID	NCBI ID	Years	Country	China Province	Continent
BP1	JBPVFA000000000	2018	China	Shanghai
BP2	JBPVEZ000000000	2018	China	Shanghai
BP3	JBPVEY000000000	2018	China	Shanghai
BP4	JBPVEX000000000	2018	China	Shanghai
BP5	JBPVEW000000000	2018	China	Shanghai
BP6	JBPVEV000000000	2018	China	Shanghai
BP7	JBPVEU000000000	2018	China	Shanghai
BP8	JBPVET000000000	2018	China	Shanghai
BP9	JBPVES000000000	2018	China	Shanghai
BP10	JBPVER000000000	2018	China	Shanghai
BP11	JBPVEQ000000000	2018	China	Shanghai
BP12	JBPVEP000000000	2018	China	Shanghai
BP13	JBPVEO000000000	2018	China	Shanghai
BP14	JBPVEN000000000	2018	China	Shanghai
BP15	JBPVEM000000000	2018	China	Shanghai
BP16	JBPVEL000000000	2018	China	Shanghai
BP17	JBPVEK000000000	2018	China	Shanghai
BP18	JBPVEJ000000000	2018	China	Shanghai
BP19	JBPVEI000000000	2018	China	Shanghai
BP20	JBPVEH000000000	2018	China	Shanghai
BP21	JBPVEG000000000	2018	China	Shanghai
BP22	JBPVEF000000000	2018	China	Shanghai
BP23	JBPVEE000000000	2018	China	Shanghai
BP24	JBPVED000000000	2018	China	Shanghai
BP25	JBPVEC000000000	2019	China	Shanghai
BP26	JBPVEB000000000	2019	China	Shanghai
BP27	JBPVEA000000000	2019	China	Shanghai
BP28	JBPVDZ000000000	2019	China	Shanghai
BP29	JBPVDY000000000	2019	China	Shanghai
BP30	JBPVDX000000000	2019	China	Shanghai
BP31	JBPVDW000000000	2019	China	Shanghai
BP32	JBPVDV000000000	2019	China	Shanghai
BP33	JBPVDU000000000	2019	China	Shanghai
BP34	JBPVDT000000000	2019	China	Shanghai
BP35	JBPVDS000000000	2019	China	Shanghai
BP36	JBPVDR000000000	2019	China	Shanghai
BP37	JBPVDQ000000000	2019	China	Shanghai
BP38	JBPVDP000000000	2019	China	Shanghai
BP39	JBPVDO000000000	2019	China	Shanghai
BP40	JBPVDN000000000	2019	China	Shanghai
BP41	JBPVDM000000000	2019	China	Shanghai
BP42	JBPVDL000000000	2019	China	Shanghai
BP43	JBPVDK000000000	2019	China	Shanghai
BP44	JBPVDJ000000000	2019	China	Shanghai
BP45	JBPVDI000000000	2019	China	Shanghai
BP46	JBPVDH000000000	2019	China	Shanghai
BP47	JBPVDG000000000	2019	China	Shanghai
BP48	JBPVDF000000000	2019	China	Shanghai
BP49	JBPVDE000000000	2019	China	Shanghai
BP50	JBPVDD000000000	2019	China	Shanghai
BP51	JBPVDC000000000	2021	China	Shanghai
BP52	JBPVDB000000000	2021	China	Shanghai
BP53	JBPVDA000000000	2021	China	Shanghai
BP54	JBPVCZ000000000	2021	China	Shanghai
BP55	JBPVCY000000000	2021	China	Shanghai
BP56	JBPVCX000000000	2021	China	Shanghai
BP57	JBPVCW000000000	2021	China	Shanghai
BP58	JBPVCV000000000	2021	China	Shanghai
BP59	JBPVCU000000000	2021	China	Shanghai
BP60	JBPVCT000000000	2021	China	Shanghai
BP61	JBPVCS000000000	2021	China	Shanghai
BP62	JBPVCR000000000	2021	China	Shanghai
BP63	JBPVCQ000000000	2021	China	Shanghai
BP64	JBPVCP000000000	2021	China	Shanghai
BP65	JBPVCO000000000	2021	China	Shanghai
BP66	JBPVCN000000000	2021	China	Shanghai
BP67	JBPVCM000000000	2021	China	Shanghai
BP68	JBPVCL000000000	2021	China	Shanghai
BP69	JBPVCK000000000	2021	China	Shanghai
BP70	JBPVCJ000000000	2021	China	Shanghai
BP71	JBPVCI000000000	2021	China	Shanghai
BP72	JBPVCH000000000	2021	China	Shanghai
BP73	JBPVCG000000000	2021	China	Shanghai
BP74	JBPVCF000000000	2021	China	Shanghai
BP75	JBPVCE000000000	2021	China	Shanghai
BP76	JBPVCD000000000	2021	China	Shanghai
BP77	JBPVCC000000000	2021	China	Shanghai
BP78	JBPVCB000000000	2021	China	Shanghai
BP79	JBPVCA000000000	2021	China	Shanghai
BP80	JBPVBZ000000000	2021	China	Shanghai
BP81	JBPVBY000000000	2021	China	Shanghai
BP82	JBPVBX000000000	2021	China	Shanghai
BP83	JBPVBW000000000	2021	China	Shanghai
BP84	JBPVBV000000000	2021	China	Shanghai
BP85	JBPVBU000000000	2021	China	Shanghai
BP86	JBPVBT000000000	2022	China	Shanghai
BP87	JBPVBS000000000	2022	China	Shanghai
BP88	JBPVBR000000000	2022	China	Shanghai
BP89	JBPVBQ000000000	2022	China	Shanghai
BP90	JBPVBP000000000	2022	China	Shanghai
BP91	JBPVBO000000000	2022	China	Shanghai
BP92	JBPVBN000000000	2022	China	Shanghai
BP93	JBPVBM000000000	2022	China	Shanghai
BP94	JBPVBL000000000	2022	China	Shanghai
BP95	JBPVBK000000000	2022	China	Shanghai
BP96	JBPVBJ000000000	2022	China	Shanghai
BP97	JBPVBI000000000	2022	China	Shanghai
BP98	JBPVBH000000000	2022	China	Shanghai
BP99	JBPVBG000000000	2022	China	Shanghai
BP100	JBPVBF000000000	2022	China	Shanghai
BP101	JBPVBE000000000	2022	China	Shanghai
BP102	JBPVBD000000000	2022	China	Shanghai
BP103	JBPVBC000000000	2022	China	Shanghai
BP104	JBPVBB000000000	2022	China	Shanghai
BP105	JBPVBA000000000	2022	China	Shanghai
BP106	JBPVAZ000000000	2022	China	Shanghai
BP107	JBPVAY000000000	2022	China	Shanghai
BP108	JBPVAX000000000	2022	China	Shanghai
BP109	JBPVAW000000000	2022	China	Shanghai
BP110	JBPVAV000000000	2022	China	Shanghai
BP111	JBPVPA000000000	2022	China	Shanghai
BP112	JBPVAU000000000	2022	China	Shanghai
BP113	JBPVAT000000000	2023	China	Shanghai
BP114	JBPVAS000000000	2023	China	Shanghai
BP115	JBPVAR000000000	2023	China	Shanghai
BP116	JBPVAQ000000000	2023	China	Shanghai
BP117	JBPVAP000000000	2023	China	Shanghai
BP118	JBPVAO000000000	2023	China	Shanghai
BP119	JBPVAN000000000	2023	China	Shanghai
BP120	JBPVAM000000000	2023	China	Shanghai
BP123	JBPVAL000000000	2023	China	Shanghai
BP124	JBPVAK000000000	2023	China	Shanghai
BP125	JBPVAJ000000000	2023	China	Shanghai
BP126	JBPVAI000000000	2024	China	Shanghai
BP127	JBPVAH000000000	2024	China	Shanghai
BP128	JBPVAG000000000	2024	China	Shanghai
BP129	JBPVAF000000000	2024	China	Shanghai
BP130	JBPVAE000000000	2024	China	Shanghai
BP131	JBPVAD000000000	2024	China	Shanghai
BP132	JBPVAC000000000	2024	China	Shanghai
BP133	JBPVAB000000000	2024	China	Shanghai
BP134	JBPVAA000000000	2024	China	Shanghai
BP135	JBPUZZ000000000	2024	China	Shanghai
BP136	JBPUZY000000000	2024	China	Shanghai
BP137	JBPUZX000000000	2024	China	Shanghai
BP138	JBPUZW000000000	2024	China	Shanghai
BP139	JBPVOZ000000000	2024	China	Shanghai
BP140	JBPUZV000000000	2024	China	Shanghai
BP141	JBPUZU000000000	2024	China	Shanghai
BP142	JBPUZT000000000	2024	China	Shanghai
BP143	JBPUZS000000000	2024	China	Shanghai
BP144	JBPUZR000000000	2024	China	Shanghai
BP145	JBPUZQ000000000	2024	China	Shanghai
BP146	JBPUZP000000000	2024	China	Shanghai
BP147	JBPUZO000000000	2024	China	Shanghai
BP148	JBPUZN000000000	2024	China	Shanghai
BP149	JBPUZM000000000	2024	China	Shanghai
BP150	JBPUZL000000000	2024	China	Shanghai
BP151	JBPUZK000000000	2024	China	Shanghai
BP152	JBPUZJ000000000	2024	China	Shanghai
BP153	JBPUZI000000000	2024	China	Shanghai
BP154	JBPUZH000000000	2024	China	Shanghai
BP155	JBPUZG000000000	2024	China	Shanghai
BP156	JBPUZF000000000	2024	China	Shanghai
BP157	JBPVOY000000000	2024	China	Shanghai
BP158	JBPUZE000000000	2024	China	Shanghai
BP159	JBPUZD000000000	2024	China	Shanghai
BP160	JBPUZC000000000	2024	China	Shanghai
BP161	JBPUZB000000000	2024	China	Shanghai
BP162	JBPUZA000000000	2024	China	Shanghai
BP163	JBPUYZ000000000	2024	China	Shanghai
BP164	JBPUYY000000000	2024	China	Shanghai
BP165	JBPUYX000000000	2024	China	Shanghai
BP166	JBPUYW000000000	2024	China	Shanghai
BP167	JBPUYV000000000	2024	China	Shanghai
BP168	JBPUYU000000000	2024	China	Shanghai
BP169	JBPUYT000000000	2024	China	Shanghai
BP170	JBPUYS000000000	2024	China	Shanghai
BP171	JBPUYR000000000	2024	China	Shanghai
BP172	JBPUYQ000000000	2024	China	Shanghai
BP173	JBPUYP000000000	2024	China	Shanghai
BP174	JBPUYO000000000	2024	China	Shanghai
BP175	JBPUYN000000000	2024	China	Shanghai
BP176	JBPUYM000000000	2024	China	Shanghai
BP177	JBPUYL000000000	2024	China	Shanghai
BP178	JBPUYK000000000	2024	China	Shanghai
BP179	JBPUYJ000000000	2024	China	Shanghai
QBP2	JBPUYI000000000	2024	China	Shanghai
FU1	SRR27796250	2016	China	Shanghai
FU2	SRR27796251	2016	China	Shanghai
FU3	SRR27796252	2016	China	Shanghai
FU4	SRR27796253	2016	China	Shanghai
FU5	SRR27796254	2016	China	Shanghai
FU6	SRR27796321	2016	China	Shanghai
FU7	SRR27796322	2016	China	Shanghai
FU8	SRR27796493	2016	China	Shanghai
FU9	SRR27796560	2016	China	Shanghai
FU10	SRR27795990	2017	China	Shanghai
FU11	SRR27795995	2017	China	Shanghai
FU12	SRR27795996	2017	China	Shanghai
FU13	SRR27795997	2017	China	Shanghai
FU14	SRR27795998	2017	China	Shanghai
FU15	SRR27795999	2017	China	Shanghai
FU16	SRR27796000	2017	China	Shanghai
FU17	SRR27796001	2017	China	Shanghai
FU18	SRR27796002	2017	China	Shanghai
FU19	SRR27796003	2017	China	Shanghai
FU20	SRR27796004	2017	China	Shanghai
FU21	SRR27796005	2017	China	Shanghai
FU22	SRR27796006	2017	China	Shanghai
FU23	SRR27796007	2017	China	Shanghai
FU24	SRR27796008	2017	China	Shanghai
FU25	SRR27796067	2018	China	Shanghai
FU26	SRR27796068	2018	China	Shanghai
FU27	SRR27796069	2018	China	Shanghai
FU28	SRR27796070	2018	China	Shanghai
FU29	SRR27796072	2018	China	Shanghai
FU30	SRR27796073	2018	China	Shanghai
FU31	SRR27796074	2018	China	Shanghai
FU32	SRR27796075	2018	China	Shanghai
FU33	SRR27796077	2018	China	Shanghai
FU34	SRR27796078	2018	China	Shanghai
FU35	SRR27796081	2018	China	Shanghai
FU36	SRR27796083	2018	China	Shanghai
FU37	SRR27796084	2018	China	Shanghai
FU38	SRR27796085	2018	China	Shanghai
FU39	SRR27796086	2018	China	Shanghai
FU40	SRR27795980	2019	China	Shanghai
FU41	SRR27795982	2019	China	Shanghai
FU42	SRR27795983	2019	China	Shanghai
FU43	SRR27795984	2019	China	Shanghai
FU44	SRR27795985	2019	China	Shanghai
FU45	SRR27795986	2019	China	Shanghai
FU46	SRR27795987	2019	China	Shanghai
FU47	SRR27795988	2019	China	Shanghai
FU48	SRR27795989	2019	China	Shanghai
FU49	SRR27795991	2019	China	Shanghai
FU50	SRR27795992	2019	China	Shanghai
FU51	SRR27795993	2019	China	Shanghai
FU52	SRR27795994	2019	China	Shanghai
FU53	SRR27796031	2019	China	Shanghai
FU54	SRR27796032	2019	China	Shanghai
FU55	SRR27796580	2020	China	Shanghai
FU56	SRR27796614	2020	China	Shanghai
FU57	SRR27796196	2021	China	Shanghai
FU58	SRR27796197	2021	China	Shanghai
FU59	SRR27796198	2021	China	Shanghai
FU60	SRR27796199	2021	China	Shanghai
FU61	SRR27796202	2021	China	Shanghai
FU62	SRR27796203	2021	China	Shanghai
FU63	SRR27796204	2021	China	Shanghai
FU64	SRR27796205	2021	China	Shanghai
FU65	SRR27796206	2021	China	Shanghai
FU66	SRR27796207	2021	China	Shanghai
FU67	SRR27796260	2021	China	Shanghai
FU68	SRR27796261	2021	China	Shanghai
FU69	SRR27796344	2021	China	Shanghai
FU70	SRR27796531	2021	China	Shanghai
FU71	SRR27796532	2021	China	Shanghai
FU72	SRR27796090	2022	China	Shanghai
FU73	SRR27796091	2022	China	Shanghai
FU74	SRR27796092	2022	China	Shanghai
FU75	SRR27796094	2022	China	Shanghai
FU76	SRR27796095	2022	China	Shanghai
FU77	SRR27796096	2022	China	Shanghai
FU78	SRR27796097	2022	China	Shanghai
FU79	SRR27796098	2022	China	Shanghai
FU80	SRR27796099	2022	China	Shanghai
FU81	SRR27796100	2022	China	Shanghai
FU82	SRR27796101	2022	China	Shanghai
FU83	SRR27796102	2022	China	Shanghai
FU84	SRR27796146	2022	China	Shanghai
FU85	SRR27796147	2022	China	Shanghai
FU86	SRR27796149	2022	China	Shanghai
FU87	SRR28622214	2023	China	Shanghai
FU88	SRR28622215	2023	China	Shanghai
FU89	SRR28622223	2023	China	Shanghai
FU90	SRR28622227	2023	China	Shanghai
FU91	SRR28622213	2023	China	Shanghai
FU92	SRR28622216	2023	China	Shanghai
FU93	SRR28622217	2023	China	Shanghai
FU94	SRR28622218	2023	China	Shanghai
FU95	SRR28622220	2023	China	Shanghai
FU96	SRR28622221	2023	China	Shanghai
FU97	SRR28622222	2023	China	Shanghai
FU98	SRR28622224	2023	China	Shanghai
FU99	SRR28622225	2023	China	Shanghai
FU100	SRR28622226	2023	China	Shanghai
FU101	SRR28622228	2023	China	Shanghai
FU102	SRR28622159	2024	China	Shanghai
FU103	SRR28622163	2024	China	Shanghai
FU104	SRR28622167	2024	China	Shanghai
FU105	SRR28622170	2024	China	Shanghai
FU106	SRR28622180	2024	China	Shanghai
FU107	SRR28622181	2024	China	Shanghai
FU108	SRR28622182	2024	China	Shanghai
FU109	SRR28622186	2024	China	Shanghai
FU110	SRR28622190	2024	China	Shanghai
FU111	SRR28622204	2024	China	Shanghai
FU112	SRR28622205	2024	China	Shanghai
FU113	SRR28622206	2024	China	Shanghai
FU114	SRR28622207	2024	China	Shanghai
FU115	SRR28622208	2024	China	Shanghai
FU116	SRR28622209	2024	China	Shanghai
NBP3	GCF_014856975.1	2018	China	unknown
NBP4	GCF_023101445.1	2018	China	unknown
NBP5	GCF_023101465.1	2018	China	unknown
NBP6	GCF_004212655.1	2017	China	Guangdong
NBP7	GCF_039678885.1	2019	China	Hebei
NBP8	GCF_039678985.1	2019	China	Hebei
NBP9	GCF_039679005.1	2019	China	Hebei
NBP10	GCF_039678955.1	2019	China	Hebei
NBP11	GCF_039679025.1	2019	China	Hebei
NBP12	GCF_039679045.1	2019	China	Hebei
NBP13	GCF_039678895.1	2019	China	Hebei
NBP14	GCF_039678925.1	2019	China	Hebei
NBP15	GCF_039678945.1	2019	China	Hebei
NBP16	GCF_039698275.1	2019	China	Hebei
NBP17	GCF_039677885.1	2019	China	Hebei
NBP18	GCF_039677895.1	2019	China	Hebei
NBP19	GCF_039677875.1	2019	China	Hebei
NBP20	GCF_039677925.1	2019	China	Hebei
NBP21	GCF_039677965.1	2019	China	Hebei
NBP22	GCF_039677865.1	2019	China	Hebei
NBP23	GCF_039677805.1	2019	China	Hebei
NBP24	GCF_039677825.1	2019	China	Hebei
NBP25	GCF_039677845.1	2019	China	Hebei
NBP26	GCF_039678085.1	2019	China	Hebei
NBP27	GCF_039678065.1	2019	China	Hebei
NBP28	GCF_039678015.1	2019	China	Hebei
NBP29	GCF_039678105.1	2019	China	Hebei
NBP30	GCF_039678145.1	2019	China	Hebei
NBP31	GCF_039677985.1	2019	China	Hebei
NBP32	GCF_039677995.1	2019	China	Hebei
NBP33	GCF_039678005.1	2019	China	Hebei
NBP34	GCF_039678185.1	2019	China	Hebei
NBP35	GCF_039678645.1	2019	China	Hebei
NBP36	GCF_039678665.1	2019	China	Hebei
NBP37	GCF_039678625.1	2019	China	Hebei
NBP38	GCF_039678685.1	2019	China	Hebei
NBP39	GCF_039678705.1	2019	China	Hebei
NBP40	GCF_039678545.1	2019	China	Hebei
NBP41	GCF_039678565.1	2019	China	Hebei
NBP42	GCF_039678605.1	2019	China	Hebei
NBP43	GCF_039678585.1	2019	China	Hebei
NBP44	GCF_039678525.1	2019	China	Hebei
NBP45	GCF_039678805.1	2019	China	Hebei
NBP46	GCF_039678785.1	2019	China	Hebei
NBP47	GCF_039678845.1	2019	China	Hebei
NBP48	GCF_039678865.1	2019	China	Hebei
NBP49	GCF_039678725.1	2019	China	Hebei
NBP50	GCF_039678745.1	2019	China	Hebei
NBP51	GCF_039678765.1	2019	China	Hebei
NBP52	GCF_039678285.1	2019	China	Hebei
NBP53	GCF_039678305.1	2019	China	Hebei
NBP54	GCF_039678265.1	2019	China	Hebei
NBP55	GCF_039678325.1	2019	China	Hebei
NBP56	GCF_039678345.1	2019	China	Hebei
NBP57	GCF_039678195.1	2019	China	Hebei
NBP58	GCF_039678225.1	2019	China	Hebei
NBP59	GCF_039678245.1	2019	China	Hebei
NBP60	GCF_039678365.1	2019	China	Hebei
NBP61	GCF_039678465.1	2019	China	Hebei
NBP62	GCF_039678485.1	2019	China	Hebei
NBP63	GCF_039678445.1	2019	China	Hebei
NBP64	GCF_039678505.1	2019	China	Hebei
NBP65	GCF_039678385.1	2019	China	Hebei
NBP66	GCF_039678405.1	2019	China	Hebei
NBP67	GCF_039678425.1	2019	China	Hebei
NBP68	GCF_039678825.1	2020	China	Hebei
NBP71	GCA_047324065.1	2021	China	Zhejiang
NBP72	GCF_047323825.1	2021	China	Zhejiang
NBP73	GCF_047323785.1	2021	China	Zhejiang
NBP74	GCA_047323765.1	2021	China	Zhejiang
NBP75	GCF_047323745.1	2021	China	Zhejiang
NBP76	GCF_047323735.1	2021	China	Zhejiang
NBP77	GCF_047323755.1	2021	China	Zhejiang
NBP78	GCF_047324055.1	2021	China	Zhejiang
NBP79	GCA_047324045.1	2021	China	Zhejiang
NBP80	GCF_047324035.1	2021	China	Zhejiang
NBP81	GCA_047324015.1	2021	China	Zhejiang
NBP82	GCA_047324025.1	2021	China	Zhejiang
NBP83	GCF_047323665.1	2021	China	Zhejiang
NBP84	GCF_047323645.1	2021	China	Zhejiang
NBP85	GCF_047323605.1	2021	China	Zhejiang
NBP86	GCF_047323655.1	2021	China	Zhejiang
NBP87	GCA_047323995.1	2021	China	Zhejiang
NBP88	GCA_047323985.1	2021	China	Zhejiang
NBP89	GCF_047323975.1	2021	China	Zhejiang
NBP90	GCF_047323965.1	2021	China	Zhejiang
NBP91	GCF_047323955.1	2021	China	Zhejiang
NBP92	GCF_047323945.1	2022	China	Zhejiang
NBP93	GCF_047323935.1	2022	China	Zhejiang
NBP94	GCA_047323595.1	2022	China	Zhejiang
NBP95	GCF_047323585.1	2022	China	Zhejiang
NBP96	GCF_047323845.1	2022	China	Zhejiang
NBP97	GCA_047323915.1	2022	China	Zhejiang
NBP98	GCF_047323835.1	2022	China	Zhejiang
NBP99	GCF_047323775.1	2022	China	Zhejiang
NBP100	GCF_047324075.1	2022	China	Zhejiang
NBP101	GCA_047323575.1	2022	China	Zhejiang
NBP102	GCF_047323565.1	2022	China	Zhejiang
NBP103	GCF_047323555.1	2022	China	Zhejiang
NBP104	GCF_047323535.1	2022	China	Zhejiang
NBP105	GCA_047323545.1	2022	China	Zhejiang
NBP106	GCA_047323525.1	2022	China	Zhejiang
NBP107	GCF_047323515.1	2022	China	Zhejiang
NBP108	GCA_047323505.1	2022	China	Zhejiang
NBP109	GCF_047323495.1	2022	China	Zhejiang
NBP110	GCF_047323485.1	2022	China	Zhejiang
NBP111	GCA_047323475.1	2022	China	Zhejiang
NBP112	GCA_047323465.1	2022	China	Zhejiang
NBP113	GCA_047323455.1	2022	China	Zhejiang
NBP114	GCA_047323445.1	2022	China	Zhejiang
NBP115	GCA_047324005.1	2022	China	Zhejiang
NBP116	GCA_047323435.1	2023	China	Zhejiang
NBP117	GCF_047323425.1	2023	China	Zhejiang
NBP118	GCA_047323415.1	2023	China	Zhejiang
NBP119	GCA_047323405.1	2023	China	Zhejiang
NBP120	GCA_047323395.1	2023	China	Zhejiang
NBP121	GCF_047323385.1	2023	China	Zhejiang
NBP122	GCF_047323375.1	2023	China	Zhejiang
NBP123	GCA_047323365.1	2023	China	Zhejiang
NBP124	GCA_047323355.1	2023	China	Zhejiang
NBP125	GCA_047323345.1	2023	China	Zhejiang
NBP126	GCF_047323335.1	2023	China	Zhejiang
NBP127	GCF_047323315.1	2023	China	Zhejiang
NBP128	GCA_047323325.1	2023	China	Zhejiang
NBP129	GCA_047323305.1	2023	China	Zhejiang
NBP130	GCA_047323295.1	2023	China	Zhejiang
NBP131	GCA_047323285.1	2023	China	Zhejiang
NBP132	GCA_047323275.1	2023	China	Zhejiang
NBP133	GCF_047323265.1	2023	China	Zhejiang
NBP134	GCF_042610655.1	2024	China	Xinjiang
NBP135	GCF_042610585.1	2024	China	Xinjiang
NBP136	GCF_042610605.1	2024	China	Xinjiang
NBP137	GCF_042610615.1	2024	China	Xinjiang
NBP138	GCF_042610965.1	2024	China	Zhejiang
NBP139	GCF_042610985.1	2024	China	Zhejiang
NBP140	GCF_042611065.1	2024	China	Zhejiang
NBP141	GCF_042611025.1	2024	China	Zhejiang
NBP142	GCF_042611075.1	2024	China	Zhejiang
NBP143	GCF_042611045.1	2024	China	Zhejiang
NBP144	GCF_042610975.1	2024	China	Zhejiang
NBP145	GCF_042610945.1	2024	China	Zhejiang
NBP146	GCF_042610925.1	2024	China	Zhejiang
NBP147	GCF_042610855.1	2024	China	Zhejiang
NBP148	GCF_042610865.1	2024	China	Zhejiang
NBP149	GCF_042610875.1	2024	China	Zhejiang
NBP150	GCF_042610825.1	2024	China	Zhejiang
NBP151	GCF_042610845.1	2024	China	Zhejiang
NBP152	GCF_042610795.1	2024	China	Zhejiang
NBP153	GCF_042610775.1	2024	China	Zhejiang
NBP154	GCF_042610745.1	2024	China	Zhejiang
NBP155	GCF_042610725.1	2024	China	Zhejiang
NBP156	GCF_042610685.1	2024	China	Zhejiang
NBP157	GCF_042610705.1	2024	China	Zhejiang
NBP158	GCF_042610645.1	2024	China	Zhejiang
NBP159	GCF_042610755.1	2024	China	Zhejiang
NBP419	SRR16303940	2019	China	Beijing
NBP420	SRR16303941	2019	China	Beijing
NBP421	SRR16303942	2018	China	Beijing
NBP422	SRR16303943	2018	China	Beijing
NBP423	SRR16303944	2018	China	Beijing
NBP424	SRR16303945	2018	China	Beijing
NBP425	SRR16303947	2018	China	Beijing
NBP426	SRR16303948	2019	China	Beijing
NBP427	SRR16303949	2019	China	Beijing
NBP428	SRR16303950	2018	China	Beijing
NBP429	SRR16303951	2018	China	Beijing
NBP430	SRR16306222	2017	China	Beijing
NBP431	SRR16303936	2019	China	Beijing
NBP432	SRR16303937	2019	China	Beijing
NBP433	SRR16303938	2019	China	Beijing
NBP434	SRR16303939	2019	China	Beijing
NBP435	SRR27796580	2020	China	Beijing
NBP436	SRR27796581	2019	China	Beijing
NBP437	SRR27796582	2019	China	Beijing
NBP438	SRR27796583	2022	China	Beijing
NBP439	SRR27796584	2022	China	Beijing
NBP440	SRR27796585	2019	China	Beijing
NBP441	SRR27796587	2019	China	Beijing
NBP442	SRR27796588	2019	China	Beijing
NBP443	SRR16303911	2019	China	Chongqing
NBP444	SRR16303912	2019	China	Chongqing
NBP445	SRR16303913	2019	China	Chongqing
NBP446	SRR16303914	2018	China	Chongqing
NBP447	SRR16303915	2018	China	Chongqing
NBP448	SRR16303946	2018	China	Chongqing
NBP449	SRR16303952	2019	China	Chongqing
NBP450	SRR16303953	2019	China	Chongqing
NBP451	SRR16303954	2019	China	Chongqing
NBP452	SRR16303955	2019	China	Chongqing
NBP453	SRR16303956	2019	China	Chongqing
NBP454	SRR16303957	2018	China	Chongqing
NBP455	SRR16303958	2018	China	Chongqing
NBP456	SRR16303924	2019	China	Chongqing
NBP457	SRR16303935	2018	China	Chongqing
NBP458	SRR27796577	2023	China	Shenzhen
NBP459	SRR27796578	2023	China	Shenzhen
NBP460	SRR27796579	2023	China	Shenzhen
NBP461	SRR31615265	2022	China	Guangzhou
NBP462	SRR31615266	2022	China	Guangzhou
NBP463	SRR31615267	2022	China	Guangzhou
NBP466	SRR31615270	2022	China	Guangzhou
NBP467	SRR31615271	2024	China	Guangzhou
NBP468	SRR31615272	2024	China	Guangzhou
NBP469	SRR31615273	2024	China	Guangzhou
NBP472	SRR31615276	2024	China	Guangzhou
NBP473	SRR31615277	2024	China	Guangzhou
NBP474	SRR31615278	2024	China	Guangzhou
NBP475	SRR31615279	2024	China	Guangzhou
NBP476	SRR31615280	2024	China	Guangzhou
NBP477	SRR31615281	2023	China	Guangzhou
NBP478	SRR31615282	2024	China	Guangzhou
NBP479	SRR31615283	2024	China	Guangzhou
NBP480	SRR31615284	2024	China	Guangzhou
NBP481	SRR31615285	2024	China	Guangzhou
NBP483	SRR31615287	2024	China	Guangzhou
NBP486	SRR31615290	2024	China	Guangzhou
NBP487	SRR31615291	2024	China	Guangzhou
NBP488	SRR31615292	2022	China	Guangzhou
NBP489	SRR31615293	2024	China	Guangzhou
NBP499	SRR31615303	2022	China	Guangzhou
NBP500	SRR31615304	2024	China	Guangzhou
NBP501	SRR31615305	2024	China	Guangzhou
NBP503	SRR31615307	2024	China	Guangzhou
NBP504	SRR31615308	2024	China	Guangzhou
NBP505	SRR31615309	2024	China	Guangzhou
NBP507	SRR31615311	2024	China	Guangzhou
NBP508	SRR31615312	2024	China	Guangzhou
NBP509	SRR31615313	2024	China	Guangzhou
NBP510	SRR31615314	2022	China	Guangzhou
NBP511	SRR31615315	2024	China	Guangzhou
NBP512	SRR31615316	2024	China	Guangzhou
NBP513	SRR31615317	2023	China	Guangzhou
NBP514	SRR31615318	2023	China	Guangzhou
NBP515	SRR31615319	2023	China	Guangzhou
NBP516	SRR31615320	2023	China	Guangzhou
NBP517	SRR31615321	2023	China	Guangzhou
NBP518	SRR31615322	2023	China	Guangzhou
NBP519	SRR31615323	2023	China	Guangzhou
NBP520	SRR31615324	2023	China	Guangzhou
NBP521	SRR31615325	2022	China	Guangzhou
NBP522	SRR31615326	2020	China	Guangzhou
NBP523	SRR16303920	2019	China	Jiangxing
NBP524	SRR16303921	2019	China	Jiangxing
NBP525	SRR16303922	2019	China	Jiangxing
NBP526	SRR16303923	2019	China	Jiangxing
NBP527	SRR16303925	2019	China	Jiangxing
NBP528	SRR16303926	2019	China	Jiangxing
NBP529	SRR16303927	2019	China	Jiangxing
NBP530	SRR16303928	2019	China	Jiangxing
NBP531	SRR16303929	2019	China	Jiangxing
NBP532	SRR16303930	2018	China	Jiangxing
NBP533	SRR16303931	2018	China	Jiangxing
NBP534	SRR16303932	2018	China	Jiangxing
NBP535	SRR16303933	2018	China	Jiangxing
NBP536	SRR16303934	2018	China	Jiangxing
NBP537	SRR16303916	2017	China	Nanjing
NBP538	SRR16306221	2019	China	Wuhan
NBP539	SRR16303917	2019	China	Wuhan
NBP540	SRR16303918	2019	China	Wuhan
NBP541	SRR16303919	2019	China	Wuhan
NBP553	SRR27664429	2021	China	Kunming
NBP555	SRR27664431	2021	China	Kunming
NBP556	SRR27664432	2021	China	Kunming
NBP557	SRR27664433	2021	China	Kunming
NBP558	SRR27664434	2021	China	Kunming
NBP559	SRR27664435	2021	China	Kunming
NBP560	SRR27664436	2021	China	Kunming
NBP561	SRR27664437	2021	China	Kunming
NBP562	SRR27664438	2021	China	Kunming
NBP567	SRR5814320	2016	China	Shenzhen
NBP568	SRR5814321	2016	China	Shenzhen
NBP569	SRR5814323	2016	China	Shenzhen
NBP570	SRR5814328	2016	China	Shenzhen
NBP571	SRR5814329	2016	China	Shenzhen
NBP572	SRR5814341	2016	China	Shenzhen
NBP573	SRR5814342	2016	China	Shenzhen
NBP574	SRR5814343	2016	China	Shenzhen
NBP575	SRR5814344	2016	China	Shenzhen
NBP576	SRR5814345	2016	China	Shenzhen
NBP577	SRR5814346	2016	China	Shenzhen
NBP578	SRR5814347	2016	China	Shenzhen
NBP579	SRR11048613	2018	China	Tianjin
NBP580	SRR11048614	2018	China	Tianjin
NBP581	SRR11048615	2018	China	Tianjin
NBP582	SRR11048616	2018	China	Tianjin
NBP583	SRR11048617	2018	China	Tianjin
NBP584	SRR11048618	2018	China	Tianjin
NBP585	SRR11048619	2018	China	Tianjin
NBP586	SRR11048620	2018	China	Tianjin
NBP587	SRR11048621	2018	China	Tianjin
NBP588	SRR11048622	2018	China	Tianjin
NBP589	SRR11048623	2018	China	Tianjin
NBP590	SRR11048624	2018	China	Tianjin
NBP591	SRR11048625	2018	China	Tianjin
NBP592	SRR11048626	2018	China	Tianjin
NBP593	SRR11048627	2018	China	Tianjin
NBP594	SRR11048628	2018	China	Tianjin
NBP595	SRR11048629	2018	China	Tianjin
NBP596	SRR11048630	2018	China	Tianjin
NBP597	SRR11048631	2018	China	Tianjin
NBP598	SRR11048632	2018	China	Tianjin
NBP599	SRR11048633	2018	China	Tianjin
NBP600	SRR11048634	2018	China	Tianjin
NBP601	SRR11048635	2018	China	Tianjin
NBP602	SRR11048636	2018	China	Tianjin
NBP603	SRR11048637	2018	China	Tianjin
NBP604	SRR11048638	2018	China	Tianjin
NBP605	SRR11048639	2018	China	Tianjin
NBP606	SRR11048640	2018	China	Tianjin
NBP607	SRR11048641	2018	China	Tianjin
NBP608	SRR11048642	2018	China	Tianjin
NBP609	SRR11048643	2018	China	Tianjin
NBP610	SRR11048644	2018	China	Tianjin
NBP611	SRR11048645	2018	China	Tianjin
NBP612	SRR11048646	2018	China	Tianjin
NBP613	SRR11048647	2018	China	Tianjin
NBP614	SRR11048648	2018	China	Tianjin
NBP615	SRR11048649	2018	China	Tianjin
NBP616	SRR11048650	2018	China	Tianjin
NBP617	SRR11048651	2018	China	Tianjin
NBP618	SRR11048652	2018	China	Tianjin
NBP161	GCF_030644705.1	2018	India		Asia
NBP162	GCF_030644685.1	2018	India		Asia
NBP163	GCF_030644645.1	2019	India		Asia
NBP164	GCF_030644665.1	2019	India		Asia
NBP165	GCF_002289405.1	2017	India		Asia
NBP166	GCF_002289365.1	2017	India		Asia
NBP167	GCF_003855595.1	2017	India		Asia
NBP168	GCF_003860305.1	2017	India		Asia
NBP189	GCF_037908125.1	2023	Spain		Europe
NBP190	GCF_037908225.1	2023	Spain		Europe
NBP191	GCF_037908245.1	2023	Spain		Europe
NBP192	GCF_039710075.1	2024	Spain		Europe
NBP193	GCF_037908285.1	2024	Spain		Europe
NBP194	GCF_037908205.1	2024	Spain		Europe
NBP195	GCF_037908135.1	2024	Spain		Europe
NBP196	GCF_037908115.1	2024	Spain		Europe
WRBP6	SRR8652721	2016	Australia		Oceania
WRBP7	SRR8652722	2016	Australia		Oceania
WRBP8	SRR8652728	2016	Australia		Oceania
WRBP9	SRR8652732	2016	Australia		Oceania
WRBP10	SRR8652739	2016	Australia		Oceania
WRBP11	SRR8652740	2016	Australia		Oceania
WRBP12	SRR8652743	2016	Australia		Oceania
WRBP13	SRR8652744	2016	Australia		Oceania
WRBP14	SRR8652746	2016	Australia		Oceania
WRBP15	SRR8652779	2016	Australia		Oceania
WRBP16	SRR8652780	2016	Australia		Oceania
WRBP17	SRR8652790	2016	Australia		Oceania
WRBP18	SRR31743852	2016	Australia		Oceania
WRBP19	SRR31743909	2016	Australia		Oceania
WRBP20	SRR31743910	2016	Australia		Oceania
WRBP21	SRR31743911	2016	Australia		Oceania
WRBP22	SRR31743912	2016	Australia		Oceania
WRBP23	SRR31743918	2016	Australia		Oceania
WRBP24	SRR31743934	2016	Australia		Oceania
WRBP25	SRR31743943	2016	Australia		Oceania
WRBP42	SRR8652719	2017	Australia		Oceania
WRBP43	SRR8652725	2017	Australia		Oceania
WRBP44	SRR8652726	2017	Australia		Oceania
WRBP45	SRR8652730	2017	Australia		Oceania
WRBP46	SRR8652758	2017	Australia		Oceania
WRBP47	SRR8652770	2017	Australia		Oceania
WRBP49	SRR31743843	2018	Australia		Oceania
WRBP50	SRR31743851	2018	Australia		Oceania
WRBP53	SRR31743929	2018	Australia		Oceania
WRBP56	SRR31743932	2018	Australia		Oceania
WRBP57	SRR31743941	2018	Australia		Oceania
WRBP58	SRR31743942	2018	Australia		Oceania
WRBP61	SRR30034275	2019	Australia		Oceania
WRBP68	SRR30033997	2019	Australia		Oceania
WRBP69	SRR31743828	2019	Australia		Oceania
WRBP70	SRR31743839	2019	Australia		Oceania
WRBP71	SRR31743842	2019	Australia		Oceania
WRBP72	SRR31743844	2019	Australia		Oceania
WRBP73	SRR31743908	2019	Australia		Oceania
WRBP74	SRR31743914	2019	Australia		Oceania
WRBP75	SRR31743923	2019	Australia		Oceania
WRBP76	SRR31743933	2019	Australia		Oceania
WRBP77	SRR31743939	2019	Australia		Oceania
WRBP78	SRR31744007	2019	Australia		Oceania
WRBP79	SRR30034292	2019	Australia		Oceania
WRBP80	SRR30034279	2019	Australia		Oceania
WRBP81	SRR30033933	2019	Australia		Oceania
WRBP82	SRR30033948	2019	Australia		Oceania
WRBP89	SRR31743854	2023	Australia		Oceania
WRBP91	SRR31743903	2020	Australia		Oceania
WRBP93	SRR31743921	2023	Australia		Oceania
WRBP94	SRR31743922	2023	Australia		Oceania
WRBP96	SRR31743995	2023	Australia		Oceania
WRBP98	SRR31743831	2024	Australia		Oceania
WRBP99	SRR31743832	2024	Australia		Oceania
WRBP100	SRR31743899	2024	Australia		Oceania
WRBP101	SRR31743961	2024	Australia		Oceania
WRBP102	SRR31743883	2024	Australia		Oceania
WRBP103	SRR31743836	2024	Australia		Oceania
WRBP104	SRR31743837	2024	Australia		Oceania
WRBP105	SRR31743840	2024	Australia		Oceania
WRBP106	SRR31743841	2024	Australia		Oceania
WRBP107	SRR31743900	2024	Australia		Oceania
WRBP108	SRR31743901	2024	Australia		Oceania
WRBP109	SRR31743902	2024	Australia		Oceania
WRBP110	SRR31743904	2024	Australia		Oceania
WRBP111	SRR31743989	2024	Australia		Oceania
WRBP112	SRR31743972	2024	Australia		Oceania
WRBP113	SRR31743986	2024	Australia		Oceania
WRBP114	SRR31743987	2024	Australia		Oceania
WRBP115	SRR31743983	2024	Australia		Oceania
WRBP116	SRR31743916	2024	Australia		Oceania
WRBP117	SRR31743817	2024	Australia		Oceania
WRBP118	SRR31743818	2024	Australia		Oceania
WRBP119	SRR31743819	2024	Australia		Oceania
WRBP120	SRR31743820	2024	Australia		Oceania
WRBP121	SRR31743821	2024	Australia		Oceania
WRBP122	SRR31743822	2024	Australia		Oceania
WRBP123	SRR31743823	2024	Australia		Oceania
WRBP124	SRR31743824	2024	Australia		Oceania
WRBP125	SRR31743825	2024	Australia		Oceania
WRBP126	SRR31743826	2024	Australia		Oceania
WRBP127	SRR31743830	2024	Australia		Oceania
WRBP128	SRR31743845	2024	Australia		Oceania
WRBP129	SRR31743846	2024	Australia		Oceania
WRBP130	SRR31743847	2024	Australia		Oceania
WRBP131	SRR31743848	2024	Australia		Oceania
WRBP132	SRR31743849	2024	Australia		Oceania
WRBP133	SRR31743862	2024	Australia		Oceania
WRBP134	SRR31743863	2024	Australia		Oceania
WRBP135	SRR19894725	2018	Austria		Europe
WRBP136	SRR19894726	2018	Austria		Europe
WRBP137	SRR19894727	2018	Austria		Europe
WRBP138	SRR19894731	2018	Austria		Europe
WRBP139	SRR19894732	2018	Austria		Europe
WRBP140	SRR19894733	2018	Austria		Europe
WRBP141	SRR19894734	2018	Austria		Europe
WRBP142	SRR19894735	2018	Austria		Europe
WRBP143	SRR19894736	2018	Austria		Europe
WRBP144	SRR19894737	2018	Austria		Europe
WRBP145	SRR19894738	2018	Austria		Europe
WRBP146	SRR19894739	2018	Austria		Europe
WRBP147	SRR19894743	2018	Austria		Europe
WRBP148	SRR19894744	2018	Austria		Europe
WRBP149	SRR12105035	2018	Austria		Europe
WRBP150	SRR12105036	2018	Austria		Europe
WRBP151	SRR12105038	2018	Austria		Europe
WRBP152	SRR12105040	2018	Austria		Europe
WRBP153	SRR12105061	2018	Austria		Europe
WRBP154	SRR12105062	2018	Austria		Europe
WRBP155	SRR12105063	2018	Austria		Europe
WRBP156	SRR12105065	2018	Austria		Europe
WRBP157	SRR12105066	2018	Austria		Europe
WRBP158	SRR12105080	2018	Austria		Europe
WRBP159	SRR12105081	2018	Austria		Europe
WRBP160	SRR12105082	2018	Austria		Europe
WRBP161	SRR12105089	2018	Austria		Europe
WRBP162	SRR12105122	2018	Austria		Europe
WRBP163	SRR12105124	2018	Austria		Europe
WRBP165	SRR19894728	2019	Austria		Europe
WRBP166	SRR19894729	2019	Austria		Europe
WRBP167	SRR19894730	2019	Austria		Europe
WRBP168	SRR12105057	2019	Austria		Europe
WRBP169	SRR19894741	2019	Austria		Europe
WRBP170	SRR19894742	2019	Austria		Europe
WRBP171	SRR19894745	2019	Austria		Europe
WRBP172	SRR19894746	2019	Austria		Europe
WRBP173	SRR19894747	2019	Austria		Europe
WRBP174	SRR19894748	2019	Austria		Europe
WRBP175	SRR19894749	2019	Austria		Europe
WRBP176	SRR19894750	2019	Austria		Europe
WRBP177	SRR19894753	2019	Austria		Europe
WRBP178	SRR19894755	2019	Austria		Europe
WRBP179	SRR19894756	2019	Austria		Europe
WRBP180	SRR19894757	2019	Austria		Europe
WRBP181	SRR19894758	2019	Austria		Europe
WRBP182	SRR19894759	2019	Austria		Europe
WRBP183	SRR19894760	2019	Austria		Europe
WRBP184	SRR19894762	2019	Austria		Europe
WRBP185	SRR23314764	2019	Austria		Europe
WRBP186	SRR12105039	2019	Austria		Europe
WRBP187	SRR12105042	2019	Austria		Europe
WRBP188	SRR12105043	2019	Austria		Europe
WRBP189	SRR12105046	2019	Austria		Europe
WRBP190	SRR12105047	2019	Austria		Europe
WRBP191	SRR12105048	2019	Austria		Europe
WRBP192	SRR12105050	2019	Austria		Europe
WRBP193	SRR12105051	2019	Austria		Europe
WRBP194	SRR12105052	2019	Austria		Europe
WRBP195	SRR12105045	2020	Austria		Europe
WRBP196	SRR12105056	2020	Austria		Europe
WRBP197	SRR12105067	2020	Austria		Europe
WRBP198	SRR12105078	2020	Austria		Europe
WRBP199	SRR12105084	2020	Austria		Europe
WRBP200	SRR12105095	2020	Austria		Europe
WRBP201	SRR12105106	2020	Austria		Europe
WRBP202	ERR6091465	2016	Belgium		Europe
WRBP203	ERR6091466	2016	Belgium		Europe
WRBP204	ERR6091467	2016	Belgium		Europe
WRBP205	ERR6091468	2016	Belgium		Europe
WRBP206	ERR6091469	2016	Belgium		Europe
WRBP207	ERR6091470	2016	Belgium		Europe
WRBP208	ERR6091471	2016	Belgium		Europe
WRBP209	ERR6091472	2016	Belgium		Europe
WRBP210	ERR14837628	2016	Belgium		Europe
WRBP211	ERR6091463	2016	Belgium		Europe
WRBP212	ERR6091464	2016	Belgium		Europe
WRBP213	ERR14837623	2016	Belgium		Europe
WRBP214	ERR14837624	2016	Belgium		Europe
WRBP215	ERR14837625	2016	Belgium		Europe
WRBP216	ERR14837632	2016	Belgium		Europe
WRBP217	ERR14837627	2016	Belgium		Europe
WRBP218	ERR14837626	2016	Belgium		Europe
WRBP219	ERR14837631	2016	Belgium		Europe
WRBP220	ERR14837629	2016	Belgium		Europe
WRBP221	ERR14837630	2016	Belgium		Europe
WRBP222	ERR14837633	2017	Belgium		Europe
WRBP223	ERR14837634	2017	Belgium		Europe
WRBP224	ERR14837635	2017	Belgium		Europe
WRBP225	ERR14837636	2017	Belgium		Europe
WRBP226	ERR14837637	2017	Belgium		Europe
WRBP227	ERR14837638	2017	Belgium		Europe
WRBP228	ERR14837639	2017	Belgium		Europe
WRBP229	ERR14837640	2017	Belgium		Europe
WRBP230	ERR14837641	2017	Belgium		Europe
WRBP231	ERR14837642	2017	Belgium		Europe
WRBP232	ERR14837643	2017	Belgium		Europe
WRBP233	ERR14837644	2017	Belgium		Europe
WRBP234	ERR14837645	2017	Belgium		Europe
WRBP235	ERR14837646	2017	Belgium		Europe
WRBP236	ERR14837647	2017	Belgium		Europe
WRBP237	ERR14837648	2017	Belgium		Europe
WRBP238	ERR14837649	2017	Belgium		Europe
WRBP239	ERR14837650	2017	Belgium		Europe
WRBP240	ERR14837651	2017	Belgium		Europe
WRBP241	ERR14837652	2017	Belgium		Europe
WRBP242	ERR14837653	2017	Belgium		Europe
WRBP243	ERR14837654	2017	Belgium		Europe
WRBP244	ERR14837655	2017	Belgium		Europe
WRBP245	ERR14837656	2017	Belgium		Europe
WRBP246	ERR14837657	2017	Belgium		Europe
WRBP247	ERR14837658	2017	Belgium		Europe
WRBP248	ERR14837659	2017	Belgium		Europe
WRBP249	ERR14837660	2017	Belgium		Europe
WRBP250	ERR14837661	2017	Belgium		Europe
WRBP251	ERR14837662	2017	Belgium		Europe
WRBP252	ERR14837663	2017	Belgium		Europe
WRBP253	ERR14837730	2018	Belgium		Europe
WRBP254	ERR14837731	2018	Belgium		Europe
WRBP255	ERR14837732	2018	Belgium		Europe
WRBP256	ERR14837733	2018	Belgium		Europe
WRBP257	ERR14837734	2018	Belgium		Europe
WRBP258	ERR14837735	2018	Belgium		Europe
WRBP259	ERR14837736	2018	Belgium		Europe
WRBP260	ERR14837737	2018	Belgium		Europe
WRBP261	ERR14837738	2018	Belgium		Europe
WRBP262	ERR14837739	2018	Belgium		Europe
WRBP263	ERR14837740	2018	Belgium		Europe
WRBP264	ERR14837741	2018	Belgium		Europe
WRBP265	ERR14837742	2018	Belgium		Europe
WRBP266	ERR14837743	2018	Belgium		Europe
WRBP267	ERR14837744	2018	Belgium		Europe
WRBP268	ERR14837745	2018	Belgium		Europe
WRBP269	ERR14837746	2018	Belgium		Europe
WRBP270	ERR14837747	2018	Belgium		Europe
WRBP271	ERR14837748	2018	Belgium		Europe
WRBP272	ERR14837749	2018	Belgium		Europe
WRBP273	ERR14837750	2018	Belgium		Europe
WRBP274	ERR14837751	2018	Belgium		Europe
WRBP275	ERR14837752	2018	Belgium		Europe
WRBP276	ERR14837753	2018	Belgium		Europe
WRBP277	ERR14837754	2018	Belgium		Europe
WRBP278	ERR14837755	2018	Belgium		Europe
WRBP279	ERR14837756	2018	Belgium		Europe
WRBP280	ERR14837757	2018	Belgium		Europe
WRBP281	ERR14837758	2018	Belgium		Europe
WRBP282	ERR14837759	2018	Belgium		Europe
WRBP283	ERR14837831	2019	Belgium		Europe
WRBP284	ERR14837832	2019	Belgium		Europe
WRBP285	ERR14837833	2019	Belgium		Europe
WRBP286	ERR14837834	2019	Belgium		Europe
WRBP287	ERR14837835	2019	Belgium		Europe
WRBP288	ERR14837836	2019	Belgium		Europe
WRBP289	ERR14837837	2019	Belgium		Europe
WRBP290	ERR14837838	2019	Belgium		Europe
WRBP291	ERR14837839	2019	Belgium		Europe
WRBP292	ERR14837840	2019	Belgium		Europe
WRBP293	ERR14837841	2019	Belgium		Europe
WRBP294	ERR14837842	2019	Belgium		Europe
WRBP295	ERR14837843	2019	Belgium		Europe
WRBP296	ERR14837844	2019	Belgium		Europe
WRBP297	ERR14837845	2019	Belgium		Europe
WRBP298	ERR14837846	2019	Belgium		Europe
WRBP299	ERR14837847	2019	Belgium		Europe
WRBP300	ERR14837848	2019	Belgium		Europe
WRBP301	ERR14837849	2019	Belgium		Europe
WRBP302	ERR14837850	2019	Belgium		Europe
WRBP303	ERR14837851	2019	Belgium		Europe
WRBP304	ERR14837852	2019	Belgium		Europe
WRBP305	ERR14837853	2019	Belgium		Europe
WRBP306	ERR14837854	2019	Belgium		Europe
WRBP307	ERR14837855	2019	Belgium		Europe
WRBP308	ERR14837856	2019	Belgium		Europe
WRBP309	ERR14837857	2019	Belgium		Europe
WRBP310	ERR14837858	2019	Belgium		Europe
WRBP311	ERR14837859	2019	Belgium		Europe
WRBP312	ERR14837860	2019	Belgium		Europe
WRBP313	ERR14837907	2020	Belgium		Europe
WRBP314	ERR14837908	2020	Belgium		Europe
WRBP315	ERR14837909	2020	Belgium		Europe
WRBP316	ERR14837910	2020	Belgium		Europe
WRBP317	ERR14837911	2020	Belgium		Europe
WRBP318	ERR14837912	2020	Belgium		Europe
WRBP319	ERR14837913	2020	Belgium		Europe
WRBP320	ERR14837914	2020	Belgium		Europe
WRBP321	ERR14837915	2020	Belgium		Europe
WRBP322	ERR14837916	2020	Belgium		Europe
WRBP323	ERR14837917	2020	Belgium		Europe
WRBP324	ERR14837918	2020	Belgium		Europe
WRBP325	ERR14837919	2020	Belgium		Europe
WRBP326	ERR14837920	2020	Belgium		Europe
WRBP327	ERR14837921	2022	Belgium		Europe
WRBP328	ERR14837922	2022	Belgium		Europe
WRBP329	ERR14837923	2022	Belgium		Europe
WRBP330	ERR14837924	2023	Belgium		Europe
WRBP331	ERR14837925	2023	Belgium		Europe
WRBP332	ERR14837926	2023	Belgium		Europe
WRBP333	ERR14837927	2023	Belgium		Europe
WRBP334	ERR14837928	2023	Belgium		Europe
WRBP335	ERR14837929	2023	Belgium		Europe
WRBP336	ERR14837930	2023	Belgium		Europe
WRBP337	ERR14837931	2023	Belgium		Europe
WRBP338	ERR14837932	2023	Belgium		Europe
WRBP339	ERR14837933	2023	Belgium		Europe
WRBP340	ERR14837934	2023	Belgium		Europe
WRBP341	ERR14837935	2023	Belgium		Europe
WRBP342	ERR14837936	2023	Belgium		Europe
WRBP343	ERR14837937	2023	Belgium		Europe
WRBP344	ERR14837938	2023	Belgium		Europe
WRBP345	ERR14837939	2023	Belgium		Europe
WRBP346	ERR14837940	2023	Belgium		Europe
WRBP347	ERR14837941	2023	Belgium		Europe
WRBP348	ERR14837942	2023	Belgium		Europe
WRBP349	ERR14837943	2023	Belgium		Europe
WRBP350	ERR14837944	2023	Belgium		Europe
WRBP351	ERR14837945	2023	Belgium		Europe
WRBP352	ERR14837946	2023	Belgium		Europe
WRBP353	ERR14837947	2023	Belgium		Europe
WRBP354	ERR14837948	2023	Belgium		Europe
WRBP355	ERR14837949	2023	Belgium		Europe
WRBP356	ERR14837950	2023	Belgium		Europe
WRBP357	ERR14837951	2023	Belgium		Europe
WRBP358	ERR14837952	2023	Belgium		Europe
WRBP359	ERR14837953	2023	Belgium		Europe
WRBP360	ERR12341683	2023	Croatia		Europe
WRBP361	ERR12341681	2023	Croatia		Europe
WRBP362	ERR12341684	2023	Croatia		Europe
WRBP363	ERR12341689	2023	Croatia		Europe
WRBP364	ERR12341691	2023	Croatia		Europe
WRBP365	ERR12341692	2023	Croatia		Europe
WRBP366	ERR12341693	2023	Croatia		Europe
WRBP367	ERR12341696	2023	Croatia		Europe
WRBP368	ERR12302151	2023	Croatia		Europe
WRBP369	ERR12302152	2023	Croatia		Europe
WRBP370	ERR12302153	2023	Croatia		Europe
WRBP371	ERR12302154	2023	Croatia		Europe
WRBP373	ERR12302156	2023	Croatia		Europe
WRBP374	ERR12302157	2023	Croatia		Europe
WRBP375	ERR12302158	2023	Croatia		Europe
WRBP377	ERR12302160	2023	Croatia		Europe
WRBP378	ERR12302161	2023	Croatia		Europe
WRBP379	ERR12302162	2023	Croatia		Europe
WRBP380	ERR12302163	2023	Croatia		Europe
WRBP381	ERR12302164	2023	Croatia		Europe
WRBP382	ERR12302165	2023	Croatia		Europe
WRBP383	ERR12341682	2023	Croatia		Europe
WRBP384	ERR12341685	2023	Croatia		Europe
WRBP385	ERR12341686	2023	Croatia		Europe
WRBP386	ERR12341687	2023	Croatia		Europe
WRBP387	ERR12341688	2023	Croatia		Europe
WRBP388	ERR12341690	2023	Croatia		Europe
WRBP389	ERR12341694	2023	Croatia		Europe
WRBP390	ERR6091739	2016	Czech Republic		Europe
WRBP391	ERR6091741	2016	Czech Republic		Europe
WRBP392	ERR6091748	2016	Czech Republic		Europe
WRBP393	ERR6091752	2016	Czech Republic		Europe
WRBP394	ERR6091756	2016	Czech Republic		Europe
WRBP401	ERR6092194	2016	Denmark		Europe
WRBP402	ERR6092195	2016	Denmark		Europe
WRBP403	ERR6092199	2016	Denmark		Europe
WRBP404	ERR6092200	2016	Denmark		Europe
WRBP405	ERR6092203	2016	Denmark		Europe
WRBP406	ERR6092204	2016	Denmark		Europe
WRBP407	ERR6092205	2016	Denmark		Europe
WRBP408	ERR6092207	2016	Denmark		Europe
WRBP409	ERR6092208	2016	Denmark		Europe
WRBP410	ERR6096287	2016	Finland		Europe
WRBP411	ERR6096288	2016	Finland		Europe
WRBP412	ERR6096289	2016	Finland		Europe
WRBP413	ERR6096290	2016	Finland		Europe
WRBP414	ERR6096291	2016	Finland		Europe
WRBP415	ERR6096292	2016	Finland		Europe
WRBP417	ERR6096294	2016	Finland		Europe
WRBP418	ERR6096295	2016	Finland		Europe
WRBP419	ERR6096296	2016	Finland		Europe
WRBP420	ERR6096297	2016	Finland		Europe
WRBP421	ERR6096298	2016	Finland		Europe
WRBP422	ERR6096299	2016	Finland		Europe
WRBP423	ERR6096300	2016	Finland		Europe
WRBP424	ERR6096301	2016	Finland		Europe
WRBP425	ERR6096302	2016	Finland		Europe
WRBP426	ERR6096303	2016	Finland		Europe
WRBP427	ERR6044833	2016	France		Europe
WRBP428	ERR6044834	2016	France		Europe
WRBP429	ERR6044835	2016	France		Europe
WRBP430	ERR6044836	2016	France		Europe
WRBP431	ERR6044837	2016	France		Europe
WRBP432	ERR6044838	2016	France		Europe
WRBP433	ERR6044839	2016	France		Europe
WRBP434	ERR6044840	2016	France		Europe
WRBP435	ERR6044841	2016	France		Europe
WRBP436	ERR6044842	2016	France		Europe
WRBP437	ERR6044843	2016	France		Europe
WRBP438	ERR6044844	2016	France		Europe
WRBP439	ERR6044845	2016	France		Europe
WRBP440	ERR6044846	2016	France		Europe
WRBP441	ERR6044847	2016	France		Europe
WRBP442	ERR6044848	2016	France		Europe
WRBP443	ERR5102092	2016	France		Europe
WRBP444	ERR5102093	2016	France		Europe
WRBP445	ERR5102094	2016	France		Europe
WRBP446	ERR5102095	2016	France		Europe
WRBP447	ERR5102096	2016	France		Europe
WRBP448	ERR5102097	2016	France		Europe
WRBP449	ERR5102098	2016	France		Europe
WRBP450	ERR5102099	2016	France		Europe
WRBP451	ERR5102100	2016	France		Europe
WRBP452	ERR5102101	2016	France		Europe
WRBP453	ERR5102102	2016	France		Europe
WRBP454	ERR5102103	2016	France		Europe
WRBP455	ERR5102104	2016	France		Europe
WRBP456	ERR5102105	2016	France		Europe
WRBP457	ERR6044849	2017	France		Europe
WRBP458	ERR6044850	2017	France		Europe
WRBP459	ERR6044851	2017	France		Europe
WRBP460	ERR6044852	2017	France		Europe
WRBP461	ERR6044853	2017	France		Europe
WRBP462	ERR6044854	2017	France		Europe
WRBP463	ERR6044855	2017	France		Europe
WRBP464	ERR6044856	2017	France		Europe
WRBP465	ERR6044857	2017	France		Europe
WRBP466	ERR6044858	2017	France		Europe
WRBP467	ERR6044859	2017	France		Europe
WRBP468	ERR6044860	2017	France		Europe
WRBP469	ERR6044861	2017	France		Europe
WRBP470	ERR6044862	2017	France		Europe
WRBP471	ERR6044863	2017	France		Europe
WRBP472	ERR6044864	2017	France		Europe
WRBP473	ERR6044865	2017	France		Europe
WRBP474	ERR6044866	2017	France		Europe
WRBP475	ERR6044867	2017	France		Europe
WRBP476	ERR6044868	2017	France		Europe
WRBP477	ERR6044869	2017	France		Europe
WRBP478	ERR6044870	2017	France		Europe
WRBP479	ERR6044871	2017	France		Europe
WRBP480	ERR6044872	2017	France		Europe
WRBP481	ERR6044873	2017	France		Europe
WRBP482	ERR6044874	2017	France		Europe
WRBP483	ERR6044875	2017	France		Europe
WRBP484	ERR6044876	2017	France		Europe
WRBP485	ERR6044877	2017	France		Europe
WRBP486	ERR6044878	2017	France		Europe
WRBP487	ERR6044883	2018	France		Europe
WRBP488	ERR6044884	2018	France		Europe
WRBP489	ERR6044885	2018	France		Europe
WRBP490	ERR6044886	2018	France		Europe
WRBP491	ERR6044887	2018	France		Europe
WRBP492	ERR6044888	2018	France		Europe
WRBP493	ERR6044889	2018	France		Europe
WRBP494	ERR6044890	2018	France		Europe
WRBP495	ERR6044891	2018	France		Europe
WRBP496	ERR6044892	2018	France		Europe
WRBP497	ERR6044893	2018	France		Europe
WRBP498	ERR6044894	2018	France		Europe
WRBP499	ERR6044895	2018	France		Europe
WRBP500	ERR6044896	2018	France		Europe
WRBP501	ERR6044897	2018	France		Europe
WRBP502	ERR6044898	2018	France		Europe
WRBP503	ERR6044899	2018	France		Europe
WRBP504	ERR6044900	2018	France		Europe
WRBP505	ERR6044901	2018	France		Europe
WRBP506	ERR6044902	2018	France		Europe
WRBP507	ERR6044903	2018	France		Europe
WRBP508	ERR6044904	2018	France		Europe
WRBP509	ERR6044905	2018	France		Europe
WRBP510	ERR6044906	2018	France		Europe
WRBP511	ERR6044907	2018	France		Europe
WRBP512	ERR6044908	2018	France		Europe
WRBP513	ERR6044909	2018	France		Europe
WRBP514	ERR6044910	2018	France		Europe
WRBP515	ERR6044911	2018	France		Europe
WRBP516	ERR6044912	2018	France		Europe
WRBP517	ERR6044919	2019	France		Europe
WRBP518	ERR8052266	2019	France		Europe
WRBP519	ERR8052267	2019	France		Europe
WRBP520	ERR13848384	2019	France		Europe
WRBP521	ERR13848388	2019	France		Europe
WRBP522	ERR13848392	2019	France		Europe
WRBP523	ERR13848393	2019	France		Europe
WRBP524	ERR13848418	2019	France		Europe
WRBP525	ERR13848420	2019	France		Europe
WRBP526	ERR13848422	2019	France		Europe
WRBP527	ERR13848408	2019	France		Europe
WRBP528	ERR13848380	2019	France		Europe
WRBP529	ERR13848382	2019	France		Europe
WRBP530	ERR13848383	2019	France		Europe
WRBP531	ERR13848389	2019	France		Europe
WRBP532	ERR13848391	2019	France		Europe
WRBP533	ERR13848394	2019	France		Europe
WRBP534	ERR13848396	2019	France		Europe
WRBP535	ERR13848397	2019	France		Europe
WRBP536	ERR13848398	2019	France		Europe
WRBP537	ERR13848401	2019	France		Europe
WRBP538	ERR13848404	2019	France		Europe
WRBP539	ERR13848406	2019	France		Europe
WRBP540	ERR13848411	2019	France		Europe
WRBP541	ERR13848412	2019	France		Europe
WRBP542	ERR13848413	2019	France		Europe
WRBP543	ERR13848414	2019	France		Europe
WRBP544	ERR13848419	2019	France		Europe
WRBP545	ERR13848421	2019	France		Europe
WRBP546	ERR13848381	2019	France		Europe
WRBP547	ERR13476592	2023	France		Europe
WRBP548	ERR13476593	2023	France		Europe
WRBP549	ERR13476594	2023	France		Europe
WRBP550	ERR13476595	2023	France		Europe
WRBP551	ERR13476596	2023	France		Europe
WRBP552	ERR13476597	2023	France		Europe
WRBP553	ERR13476598	2023	France		Europe
WRBP554	ERR13476599	2023	France		Europe
WRBP555	ERR13476600	2023	France		Europe
WRBP556	ERR13848425	2020	France		Europe
WRBP557	ERR13848428	2020	France		Europe
WRBP558	ERR13848430	2020	France		Europe
WRBP559	ERR13848432	2020	France		Europe
WRBP560	ERR13848435	2022	France		Europe
WRBP561	ERR13848426	2020	France		Europe
WRBP562	ERR13848429	2020	France		Europe
WRBP563	ERR13848431	2020	France		Europe
WRBP564	ERR13848433	2020	France		Europe
WRBP565	ERR13848434	2022	France		Europe
WRBP566	SRR30863355	2023	France		Europe
WRBP567	ERR13848423	2020	France		Europe
WRBP568	ERR13848424	2020	France		Europe
WRBP569	ERR13848427	2020	France		Europe
WRBP570	ERR13476601	2024	France		Europe
WRBP571	ERR13476602	2024	France		Europe
WRBP572	ERR13476603	2024	France		Europe
WRBP573	ERR13476604	2024	France		Europe
WRBP574	ERR13476605	2024	France		Europe
WRBP575	ERR13476606	2024	France		Europe
WRBP576	ERR13476607	2024	France		Europe
WRBP577	ERR13476608	2024	France		Europe
WRBP578	ERR13476609	2024	France		Europe
WRBP579	ERR13476610	2024	France		Europe
WRBP580	ERR13476611	2024	France		Europe
WRBP581	ERR13476612	2024	France		Europe
WRBP582	ERR13476613	2024	France		Europe
WRBP583	ERR13476614	2024	France		Europe
WRBP584	ERR13476615	2024	France		Europe
WRBP585	ERR13476616	2024	France		Europe
WRBP586	ERR13476617	2024	France		Europe
WRBP587	ERR13476618	2024	France		Europe
WRBP588	ERR13476619	2024	France		Europe
WRBP589	ERR13476620	2024	France		Europe
WRBP590	ERR13476621	2024	France		Europe
WRBP591	ERR13476622	2024	France		Europe
WRBP592	ERR13476623	2024	France		Europe
WRBP593	ERR13476624	2024	France		Europe
WRBP594	ERR13476625	2024	France		Europe
WRBP595	ERR13476626	2024	France		Europe
WRBP596	ERR13476627	2024	France		Europe
WRBP597	ERR13476628	2024	France		Europe
WRBP598	ERR13476629	2024	France		Europe
WRBP599	ERR13476630	2024	France		Europe
WRBP600	SRR10058160	2016	Iran		Asia
WRBP601	SRR10058161	2016	Iran		Asia
WRBP602	SRR10058162	2016	Iran		Asia
WRBP603	SRR10058164	2016	Iran		Asia
WRBP604	SRR10058165	2016	Iran		Asia
WRBP605	SRR10058166	2016	Iran		Asia
WRBP606	SRR10058167	2016	Iran		Asia
WRBP607	SRR10058168	2016	Iran		Asia
WRBP608	SRR10058169	2016	Iran		Asia
WRBP609	SRR10058170	2016	Iran		Asia
WRBP610	SRR10058171	2016	Iran		Asia
WRBP611	SRR10872711	2018	Iran		Asia
WRBP612	SRR10872712	2018	Iran		Asia
WRBP613	SRR10872721	2018	Iran		Asia
WRBP614	SRR10872722	2018	Iran		Asia
WRBP615	ERR6096322	2016	Ireland		Europe
WRBP616	ERR6096323	2016	Ireland		Europe
WRBP617	ERR6096324	2016	Ireland		Europe
WRBP618	ERR6096325	2016	Ireland		Europe
WRBP619	ERR6096326	2016	Ireland		Europe
WRBP620	ERR6096327	2016	Ireland		Europe
WRBP621	ERR6096328	2016	Ireland		Europe
WRBP622	ERR6096329	2016	Ireland		Europe
WRBP623	ERR6096330	2016	Ireland		Europe
WRBP624	ERR6096331	2016	Ireland		Europe
WRBP625	ERR6096332	2016	Ireland		Europe
WRBP626	ERR6096333	2016	Ireland		Europe
WRBP627	ERR6096334	2016	Ireland		Europe
WRBP628	ERR6096335	2016	Ireland		Europe
WRBP629	ERR6096336	2016	Ireland		Europe
WRBP630	ERR6096337	2016	Ireland		Europe
WRBP631	ERR6096338	2016	Ireland		Europe
WRBP632	ERR6096339	2016	Ireland		Europe
WRBP633	ERR6096340	2016	Ireland		Europe
WRBP634	ERR6096341	2016	Ireland		Europe
WRBP635	ERR6096342	2016	Ireland		Europe
WRBP636	ERR6096343	2016	Ireland		Europe
WRBP637	ERR6096344	2016	Ireland		Europe
WRBP638	ERR6097523	2016	Italy		Europe
WRBP639	ERR6097524	2016	Italy		Europe
WRBP640	ERR6097525	2016	Italy		Europe
WRBP641	ERR6097526	2016	Italy		Europe
WRBP642	ERR6097527	2016	Italy		Europe
WRBP643	ERR6097528	2016	Italy		Europe
WRBP644	ERR6097529	2016	Italy		Europe
WRBP645	ERR6097530	2016	Italy		Europe
WRBP646	ERR6097531	2016	Italy		Europe
WRBP647	ERR6097532	2016	Italy		Europe
WRBP648	ERR6097533	2016	Italy		Europe
WRBP649	ERR6097534	2016	Italy		Europe
WRBP650	ERR6097535	2016	Italy		Europe
WRBP651	ERR6097536	2016	Italy		Europe
WRBP652	ERR6097537	2016	Italy		Europe
WRBP653	ERR6097538	2016	Italy		Europe
WRBP654	ERR6097539	2016	Italy		Europe
WRBP655	ERR6097541	2016	Italy		Europe
WRBP662	DRR413417	2016	Japan		Asia
WRBP663	DRR413418	2016	Japan		Asia
WRBP664	DRR413419	2016	Japan		Asia
WRBP665	DRR413420	2016	Japan		Asia
WRBP666	DRR413421	2016	Japan		Asia
WRBP667	DRR413422	2017	Japan		Asia
WRBP668	DRR413423	2018	Japan		Asia
WRBP669	DRR413424	2018	Japan		Asia
WRBP670	DRR413425	2018	Japan		Asia
WRBP671	DRR300258	2016	Japan		Asia
WRBP672	DRR300259	2016	Japan		Asia
WRBP673	DRR300260	2016	Japan		Asia
WRBP674	DRR300262	2016	Japan		Asia
WRBP675	DRR300263	2016	Japan		Asia
WRBP676	DRR300264	2016	Japan		Asia
WRBP677	DRR300265	2016	Japan		Asia
WRBP678	DRR300266	2016	Japan		Asia
WRBP679	DRR300267	2016	Japan		Asia
WRBP680	DRR300268	2016	Japan		Asia
WRBP681	DRR300269	2016	Japan		Asia
WRBP682	DRR300270	2016	Japan		Asia
WRBP683	DRR300271	2016	Japan		Asia
WRBP684	DRR300272	2016	Japan		Asia
WRBP685	DRR300273	2016	Japan		Asia
WRBP686	DRR300274	2016	Japan		Asia
WRBP687	DRR300275	2016	Japan		Asia
WRBP688	DRR300276	2016	Japan		Asia
WRBP689	DRR300277	2018	Japan		Asia
WRBP690	DRR300278	2018	Japan		Asia
WRBP691	DRR300279	2018	Japan		Asia
WRBP692	DRR300280	2018	Japan		Asia
WRBP693	DRR428482	2019	Japan		Asia
WRBP694	DRR428483	2019	Japan		Asia
WRBP695	DRR428484	2019	Japan		Asia
WRBP696	DRR428485	2019	Japan		Asia
WRBP697	DRR428486	2019	Japan		Asia
WRBP698	DRR428487	2019	Japan		Asia
WRBP699	DRR428488	2019	Japan		Asia
WRBP700	DRR428489	2020	Japan		Asia
WRBP701	DRR428490	2020	Japan		Asia
WRBP702	DRR300236	2018	Japan		Asia
WRBP703	DRR220690	2019	Japan		Asia
WRBP704	DRR445791	2018	Japan		Asia
WRBP705	DRR165187	2016	Japan		Asia
WRBP706	DRR165188	2016	Japan		Asia
WRBP707	DRR165190	2016	Japan		Asia
WRBP708	DRR165191	2016	Japan		Asia
WRBP709	DRR165192	2016	Japan		Asia
WRBP710	DRR165193	2016	Japan		Asia
WRBP711	DRR165194	2017	Japan		Asia
WRBP712	DRR631445	2024	Japan		Asia
WRBP713	DRR631446	2019	Japan		Asia
WRBP714	DRR631447	2019	Japan		Asia
WRBP715	DRR631448	2019	Japan		Asia
WRBP716	DRR631449	2019	Japan		Asia
WRBP717	DRR631450	2019	Japan		Asia
WRBP718	DRR631451	2019	Japan		Asia
WRBP719	DRR631452	2019	Japan		Asia
WRBP720	DRR631453	2019	Japan		Asia
WRBP721	DRR631454	2016	Japan		Asia
WRBP722	ERR6096409	2016	Netherlands		Europe
WRBP723	ERR6096410	2016	Netherlands		Europe
WRBP724	ERR6096411	2016	Netherlands		Europe
WRBP725	ERR6096412	2016	Netherlands		Europe
WRBP726	ERR6096413	2016	Netherlands		Europe
WRBP727	ERR6096414	2016	Netherlands		Europe
WRBP728	ERR6096415	2016	Netherlands		Europe
WRBP729	ERR6096416	2016	Netherlands		Europe
WRBP730	ERR6096417	2016	Netherlands		Europe
WRBP731	ERR6096418	2016	Netherlands		Europe
WRBP743	SRR11855940	2018	New Zealand		Oceania
WRBP744	SRR11855941	2018	New Zealand		Oceania
WRBP745	SRR11855942	2018	New Zealand		Oceania
WRBP746	SRR11855944	2017	New Zealand		Oceania
WRBP747	SRR11855945	2017	New Zealand		Oceania
WRBP748	SRR11855946	2017	New Zealand		Oceania
WRBP749	SRR11855947	2017	New Zealand		Oceania
WRBP750	SRR11855948	2017	New Zealand		Oceania
WRBP751	SRR11855949	2017	New Zealand		Oceania
WRBP752	SRR11855950	2017	New Zealand		Oceania
WRBP753	SRR11855981	2016	New Zealand		Oceania
WRBP754	ERR6096427	2016	Norway		Europe
WRBP755	ERR6096439	2016	Norway		Europe
WRBP756	ERR6096441	2016	Norway		Europe
WRBP757	ERR6096442	2016	Norway		Europe
WRBP758	ERR6096443	2016	Norway		Europe
WRBP759	ERR6096444	2016	Norway		Europe
WRBP760	ERR6096445	2016	Norway		Europe
WRBP761	ERR6096446	2016	Norway		Europe
WRBP762	ERR6096447	2016	Norway		Europe
WRBP763	ERR6096448	2016	Norway		Europe
WRBP764	ERR6722806	2016	Norway		Europe
WRBP765	ERR6722807	2016	Norway		Europe
WRBP766	ERR6722808	2016	Norway		Europe
WRBP767	ERR6722809	2016	Norway		Europe
WRBP768	ERR6722810	2016	Norway		Europe
WRBP769	ERR6722811	2016	Norway		Europe
WRBP770	ERR6722812	2016	Norway		Europe
WRBP771	ERR6722813	2016	Norway		Europe
WRBP772	ERR6722814	2016	Norway		Europe
WRBP773	ERR6722815	2017	Norway		Europe
WRBP774	ERR6722816	2017	Norway		Europe
WRBP775	ERR6722817	2017	Norway		Europe
WRBP776	ERR6722818	2017	Norway		Europe
WRBP777	ERR6722819	2017	Norway		Europe
WRBP778	ERR6722820	2017	Norway		Europe
WRBP779	ERR6722821	2017	Norway		Europe
WRBP780	ERR6722822	2017	Norway		Europe
WRBP781	ERR6722823	2018	Norway		Europe
WRBP782	ERR6722824	2018	Norway		Europe
WRBP783	ERR6722825	2018	Norway		Europe
WRBP784	ERR6722826	2018	Norway		Europe
WRBP785	ERR6722827	2018	Norway		Europe
WRBP786	ERR6722828	2018	Norway		Europe
WRBP787	ERR6722829	2018	Norway		Europe
WRBP788	ERR6722830	2019	Norway		Europe
WRBP789	ERR6722831	2019	Norway		Europe
WRBP790	ERR6722832	2019	Norway		Europe
WRBP791	ERR6722833	2019	Norway		Europe
WRBP792	ERR6722834	2019	Norway		Europe
WRBP793	ERR6722835	2019	Norway		Europe
WRBP794	ERR6722836	2019	Norway		Europe
WRBP795	ERR6722837	2019	Norway		Europe
WRBP796	ERR6722838	2019	Norway		Europe
WRBP797	ERR6722839	2019	Norway		Europe
WRBP798	SRR26202532	2018	South Africa		Africa
WRBP799	SRR26202533	2018	South Africa		Africa
WRBP800	SRR26202534	2017	South Africa		Africa
WRBP801	SRR26202536	2016	South Africa		Africa
WRBP802	SRR26202550	2016	South Africa		Africa
WRBP803	SRR26202552	2019	South Africa		Africa
WRBP804	SRR26202553	2019	South Africa		Africa
WRBP805	SRR26202554	2019	South Africa		Africa
WRBP806	SRR26202555	2019	South Africa		Africa
WRBP807	SRR26202556	2018	South Africa		Africa
WRBP808	SRR26202558	2016	South Africa		Africa
WRBP809	ERR6096264	2016	Spain		Europe
WRBP810	ERR6096265	2016	Spain		Europe
WRBP811	ERR6096266	2016	Spain		Europe
WRBP812	ERR6096267	2016	Spain		Europe
WRBP813	ERR6096268	2016	Spain		Europe
WRBP814	ERR6096269	2016	Spain		Europe
WRBP815	ERR6096270	2016	Spain		Europe
WRBP816	ERR6096271	2016	Spain		Europe
WRBP817	ERR6096272	2016	Spain		Europe
WRBP818	ERR6096273	2016	Spain		Europe
WRBP819	SRR12778200	2018	Spain		Europe
WRBP820	SRR12778201	2018	Spain		Europe
WRBP821	SRR12778203	2018	Spain		Europe
WRBP822	SRR12778204	2018	Spain		Europe
WRBP823	SRR12778205	2018	Spain		Europe
WRBP824	SRR12778206	2018	Spain		Europe
WRBP825	SRR12778207	2018	Spain		Europe
WRBP826	SRR12778208	2017	Spain		Europe
WRBP827	SRR12778211	2016	Spain		Europe
WRBP828	SRR12778345	2018	Spain		Europe
WRBP829	SRR12778347	2017	Spain		Europe
WRBP830	SRR12778348	2017	Spain		Europe
WRBP831	SRR12778349	2018	Spain		Europe
WRBP832	SRR12778350	2018	Spain		Europe
WRBP833	SRR12778352	2018	Spain		Europe
WRBP834	SRR12778353	2018	Spain		Europe
WRBP835	SRR12778354	2017	Spain		Europe
WRBP836	SRR12778355	2017	Spain		Europe
WRBP837	SRR12778356	2017	Spain		Europe
WRBP838	SRR12778357	2017	Spain		Europe
WRBP840	SRR12778359	2017	Spain		Europe
WRBP841	SRR12778360	2017	Spain		Europe
WRBP842	SRR12778361	2017	Spain		Europe
WRBP843	SRR12778363	2017	Spain		Europe
WRBP844	SRR12778364	2017	Spain		Europe
WRBP845	SRR12778365	2017	Spain		Europe
WRBP847	SRR12778371	2016	Spain		Europe
WRBP848	SRR12778385	2017	Spain		Europe
WRBP849	SRR12778386	2017	Spain		Europe
WRBP850	SRR12778399	2018	Spain		Europe
WRBP851	SRR12778404	2018	Spain		Europe
WRBP852	SRR12778405	2018	Spain		Europe
WRBP853	SRR12778409	2019	Spain		Europe
WRBP854	SRR12778412	2017	Spain		Europe
WRBP855	SRR12778413	2018	Spain		Europe
WRBP856	SRR12778414	2018	Spain		Europe
WRBP857	SRR12778415	2018	Spain		Europe
WRBP858	SRR12778416	2018	Spain		Europe
WRBP859	SRR12778418	2018	Spain		Europe
WRBP860	ERR6096462	2016	Sweden		Europe
WRBP861	ERR6096463	2016	Sweden		Europe
WRBP862	ERR6096464	2016	Sweden		Europe
WRBP863	ERR6096465	2016	Sweden		Europe
WRBP864	ERR6096466	2016	Sweden		Europe
WRBP865	ERR6096467	2016	Sweden		Europe
WRBP866	ERR6096468	2016	Sweden		Europe
WRBP867	ERR6096469	2016	Sweden		Europe
WRBP868	ERR6096470	2016	Sweden		Europe
WRBP869	ERR6096472	2016	Sweden		Europe
WRBP870	ERR6096523	2016	United Kingdom		Europe
WRBP871	ERR6096524	2016	United Kingdom		Europe
WRBP872	ERR6096525	2016	United Kingdom		Europe
WRBP873	ERR6096526	2016	United Kingdom		Europe
WRBP874	ERR6096527	2016	United Kingdom		Europe
WRBP875	ERR6096528	2016	United Kingdom		Europe
WRBP876	ERR6096529	2016	United Kingdom		Europe
WRBP877	ERR6096530	2016	United Kingdom		Europe
WRBP878	ERR6096531	2016	United Kingdom		Europe
WRBP879	ERR6096532	2016	United Kingdom		Europe
WRBP880	SRR25832910	2021	United Kingdom		Europe
WRBP881	SRR25832911	2021	United Kingdom		Europe
WRBP882	SRR25832912	2021	United Kingdom		Europe
WRBP883	SRR25832913	2021	United Kingdom		Europe
WRBP884	SRR25832916	2021	United Kingdom		Europe
WRBP885	SRR25832917	2021	United Kingdom		Europe
WRBP886	DRR428491	2019	Viet Nam		Asia
WRBP887	DRR428492	2019	Viet Nam		Asia
WRBP888	DRR428493	2020	Viet Nam		Asia
WRBP889	DRR428494	2020	Viet Nam		Asia
WRBP890	DRR428495	2020	Viet Nam		Asia
WRBP891	DRR428496	2020	Viet Nam		Asia
WRBP892	SRR14288205	2020	USA		North America
WRBP893	SRR14288294	2020	USA		North America
WRBP894	SRR14288299	2020	USA		North America
WRBP895	SRR14288307	2020	USA		North America
WRBP896	SRR14288315	2020	USA		North America
WRBP897	SRR14288322	2020	USA		North America
WRBP898	SRR14288327	2020	USA		North America
WRBP899	SRR14288328	2020	USA		North America
WRBP900	SRR14288329	2020	USA		North America
WRBP901	SRR14288330	2020	USA		North America
WRBP902	SRR14288331	2020	USA		North America
WRBP903	SRR14288332	2020	USA		North America
WRBP907	SRR14288343	2020	USA		North America
WRBP909	SRR14288346	2020	USA		North America
WRBP913	SRR14288350	2020	USA		North America
WRBP917	SRR25258333	2023	USA		North America
WRBP918	SRR25258334	2023	USA		North America
WRBP919	SRR14288201	2020	USA		North America
WRBP920	SRR14288202	2020	USA		North America
WRBP921	SRR14288203	2020	USA		North America
WRBP922	SRR14288204	2020	USA		North America
WRBP923	SRR14288206	2020	USA		North America
WRBP924	SRR14288207	2020	USA		North America
WRBP925	SRR14288208	2020	USA		North America
WRBP926	SRR14288295	2020	USA		North America
WRBP927	SRR14288296	2020	USA		North America
WRBP928	SRR14288297	2020	USA		North America
WRBP929	SRR14288298	2020	USA		North America
WRBP930	SRR14288300	2020	USA		North America
WRBP931	SRR14288302	2020	USA		North America
WRBP932	SRR14288303	2020	USA		North America
WRBP933	SRR14288304	2020	USA		North America
WRBP934	SRR14288305	2020	USA		North America
WRBP936	SRR14288308	2020	USA		North America
WRBP937	SRR14288309	2020	USA		North America
WRBP938	SRR14288310	2020	USA		North America
WRBP940	SRR14288313	2020	USA		North America
WRBP941	SRR14288314	2020	USA		North America
WRBP942	SRR14288316	2020	USA		North America
WRBP943	SRR14288317	2020	USA		North America
WRBP944	SRR14288318	2020	USA		North America
WRBP945	SRR14288319	2020	USA		North America
WRBP946	SRR14288320	2020	USA		North America
WRBP947	SRR14288321	2020	USA		North America
WRBP948	SRR14288324	2020	USA		North America
WRBP949	SRR14288325	2020	USA		North America
WRBP950	SRR14288326	2020	USA		North America
WRBP951	SRR14288333	2020	USA		North America
WRBP952	SRR14288335	2020	USA		North America
WRBP953	SRR14288336	2020	USA		North America
WRBP954	SRR14288337	2020	USA		North America
WRBP957	SRR14288351	2020	USA		North America
WRBP958	SRR14288352	2020	USA		North America
WRBP959	SRR14288353	2020	USA		North America
WRBP960	SRR14288354	2020	USA		North America
WRBP961	SRR14288355	2020	USA		North America
WRBP962	SRR17522498	2020	USA		North America
WRBP963	SRR17522501	2020	USA		North America
WRBP964	SRR11455749	2020	USA		North America
WRBP965	SRR11455754	2020	USA		North America
WRBP966	SRR27109098	2020	USA		North America
WRBP971	SRR31902756	2023	USA		North America
WRBP972	SRR31902757	2023	USA		North America
WRBP973	SRR31902758	2023	USA		North America
WRBP974	SRR31902759	2024	USA		North America
WRBP975	SRR31902760	2024	USA		North America
WRBP976	SRR31902761	2024	USA		North America
WRBP977	SRR31902762	2024	USA		North America
WRBP978	SRR31902763	2024	USA		North America
WRBP979	SRR31902764	2024	USA		North America
WRBP980	SRR31902765	2024	USA		North America
WRBP981	SRR31902766	2022	USA		North America
WRBP982	SRR31902767	2024	USA		North America
WRBP983	SRR31902768	2024	USA		North America
WRBP984	SRR31902769	2024	USA		North America
WRBP985	SRR31902770	2024	USA		North America
WRBP986	SRR31902771	2024	USA		North America
WRBP987	SRR31902772	2024	USA		North America
WRBP988	SRR31902773	2024	USA		North America
WRBP989	SRR31902774	2024	USA		North America
WRBP990	SRR31902775	2024	USA		North America
WRBP991	SRR31902776	2024	USA		North America
WRBP992	SRR31902778	2024	USA		North America
WRBP993	SRR31902779	2024	USA		North America
WRBP994	SRR31902780	2024	USA		North America
WRBP995	SRR31902781	2024	USA		North America
WRBP996	SRR31902782	2024	USA		North America
WRBP997	SRR31902783	2024	USA		North America
WRBP998	SRR31902784	2024	USA		North America
WRBP999	SRR31902785	2024	USA		North America
WRBP1000	SRR31902786	2024	USA		North America
WRBP1001	SRR31902787	2024	USA		North America
WRBP1002	SRR31902789	2024	USA		North America
WRBP1003	SRR31902790	2024	USA		North America
WRBP1004	SRR31902791	2024	USA		North America
WRBP1005	SRR31902792	2024	USA		North America
WRBP1006	SRR31902793	2024	USA		North America
WRBP1007	SRR31902794	2024	USA		North America
WRBP1008	SRR31902795	2024	USA		North America
WRBP1009	SRR31902796	2024	USA		North America
WRBP1011	SRR31902798	2024	USA		North America
WRBP1012	SRR31902800	2024	USA		North America
WRBP1013	SRR31902801	2024	USA		North America
WRBP1014	SRR31902802	2024	USA		North America
WRBP1015	SRR31902803	2024	USA		North America
WRBP1016	SRR31902804	2024	USA		North America
WRBP1018	SRR31902806	2022	USA		North America
WRBP1019	SRR31902807	2023	USA		North America
WRBP1020	SRR31902808	2023	USA		North America
WRBP1021	SRR31902809	2023	USA		North America
WRBP1022	SRR31902811	2023	USA		North America
WRBP1023	SRR31902812	2023	USA		North America
WRBP1024	SRR31902813	2023	USA		North America
WRBP1025	SRR31902814	2023	USA		North America
WRBP1026	SRR31902815	2023	USA		North America
WRBP1027	SRR31902816	2023	USA		North America
WRBP1028	SRR31902817	2023	USA		North America
WRBP1029	SRR31902818	2023	USA		North America
WRBP1030	SRR31902819	2023	USA		North America
WRBP1031	SRR31902820	2023	USA		North America
WRBP1032	SRR32181461	2024	USA		North America
WRBP1033	SRR32181462	2024	USA		North America
WRBP1034	SRR33531962	2024	USA		North America
WRBP1035	SRR33532044	2024	USA		North America
WRBP1036	SRR33531961	2024	USA		North America
WRBP1037	SRR9718397	2016	USA		North America
WRBP1038	SRR10002495	2016	USA		North America
WRBP1039	SRR10002509	2016	USA		North America
WRBP1040	SRR10002510	2016	USA		North America
WRBP1041	SRR10002512	2016	USA		North America
WRBP1042	SRR10806623	2016	USA		North America
WRBP1043	SRR9118311	2016	USA		North America
WRBP1044	SRR10806625	2016	USA		North America
WRBP1045	SRR10806626	2016	USA		North America
WRBP1046	SRR10806627	2016	USA		North America
WRBP1047	SRR9118423	2016	USA		North America
WRBP1048	SRR10806629	2016	USA		North America
WRBP1049	SRR10806631	2016	USA		North America
WRBP1050	SRR10806632	2016	USA		North America
WRBP1051	SRR9118421	2016	USA		North America
WRBP1052	SRR10806634	2016	USA		North America
WRBP1053	SRR10806635	2016	USA		North America
WRBP1054	SRR10806636	2016	USA		North America
WRBP1055	SRR10806637	2016	USA		North America
WRBP1056	SRR10806638	2016	USA		North America
WRBP1057	SRR17522510	2016	USA		North America
WRBP1058	SRR17522511	2016	USA		North America
WRBP1059	SRR9589866	2016	USA		North America
WRBP1060	SRR9006047	2016	USA		North America
WRBP1061	SRR9006048	2016	USA		North America
WRBP1062	SRR9006049	2016	USA		North America
WRBP1063	SRR9006050	2016	USA		North America
WRBP1064	SRR9006051	2016	USA		North America
WRBP1065	SRR9006052	2016	USA		North America
WRBP1066	SRR9006053	2016	USA		North America
WRBP1067	SRR9006054	2016	USA		North America
WRBP1068	SRR9006056	2016	USA		North America
WRBP1069	SRR9006057	2016	USA		North America
WRBP1070	SRR9006089	2016	USA		North America
WRBP1071	SRR9006137	2016	USA		North America
WRBP1072	SRR9006138	2016	USA		North America
WRBP1073	SRR9006139	2016	USA		North America
WRBP1074	SRR9006140	2016	USA		North America
WRBP1075	SRR9006141	2016	USA		North America
WRBP1076	SRR9006142	2016	USA		North America
WRBP1077	SRR9006143	2016	USA		North America
WRBP1078	SRR9006144	2016	USA		North America
WRBP1079	SRR9006145	2016	USA		North America
WRBP1080	SRR9006146	2016	USA		North America
WRBP1081	SRR9006147	2016	USA		North America
WRBP1082	SRR9006148	2016	USA		North America
WRBP1083	SRR9006159	2016	USA		North America
WRBP1084	SRR9006160	2016	USA		North America
WRBP1085	SRR9006161	2016	USA		North America
WRBP1086	SRR9006162	2016	USA		North America
WRBP1087	SRR9131646	2017	USA		North America
WRBP1088	SRR9997166	2017	USA		North America
WRBP1089	SRR10002480	2017	USA		North America
WRBP1090	SRR9997218	2017	USA		North America
WRBP1091	SRR10002481	2017	USA		North America
WRBP1092	SRR27109064	2017	USA		North America
WRBP1093	SRR27109122	2017	USA		North America
WRBP1094	SRR9997252	2017	USA		North America
WRBP1095	SRR9997253	2017	USA		North America
WRBP1096	SRR9131617	2017	USA		North America
WRBP1097	SRR9718359	2017	USA		North America
WRBP1098	SRR9718361	2017	USA		North America
WRBP1099	SRR9718362	2017	USA		North America
WRBP1100	SRR9718363	2017	USA		North America
WRBP1101	SRR9718364	2017	USA		North America
WRBP1102	SRR9718396	2017	USA		North America
WRBP1103	SRR10002503	2017	USA		North America
WRBP1104	SRR9718399	2017	USA		North America
WRBP1105	SRR9718400	2017	USA		North America
WRBP1106	SRR9718407	2017	USA		North America
WRBP1107	SRR9718408	2017	USA		North America
WRBP1108	SRR9718409	2017	USA		North America
WRBP1109	SRR9988739	2017	USA		North America
WRBP1110	SRR9131709	2017	USA		North America
WRBP1111	SRR9718413	2017	USA		North America
WRBP1112	SRR9131710	2017	USA		North America
WRBP1113	SRR9718415	2017	USA		North America
WRBP1114	SRR9718416	2017	USA		North America
WRBP1115	SRR27109063	2017	USA		North America
WRBP1116	SRR10002392	2017	USA		North America
WRBP1117	SRR10002393	2017	USA		North America
WRBP1118	SRR10002394	2017	USA		North America
WRBP1119	SRR10002395	2017	USA		North America
WRBP1120	SRR10002396	2017	USA		North America
WRBP1121	SRR10002397	2017	USA		North America
WRBP1122	SRR10002398	2017	USA		North America
WRBP1123	SRR10002399	2017	USA		North America
WRBP1124	SRR10002400	2017	USA		North America
WRBP1125	SRR10002401	2017	USA		North America
WRBP1126	SRR10002402	2017	USA		North America
WRBP1127	SRR9997294	2017	USA		North America
WRBP1128	SRR10002435	2017	USA		North America
WRBP1129	SRR10002436	2017	USA		North America
WRBP1130	SRR10002437	2017	USA		North America
WRBP1131	SRR10002438	2017	USA		North America
WRBP1132	SRR10002439	2017	USA		North America
WRBP1133	SRR10002440	2017	USA		North America
WRBP1134	SRR9131711	2017	USA		North America
WRBP1135	SRR10002442	2017	USA		North America
WRBP1136	SRR10002443	2017	USA		North America
WRBP1137	SRR14288230	2018	USA		North America
WRBP1138	SRR14288235	2018	USA		North America
WRBP1139	SRR9718357	2018	USA		North America
WRBP1140	SRR9718358	2018	USA		North America
WRBP1141	SRR9718360	2018	USA		North America
WRBP1142	SRR9718371	2018	USA		North America
WRBP1143	SRR9718372	2018	USA		North America
WRBP1144	SRR10002451	2018	USA		North America
WRBP1145	SRR9718402	2018	USA		North America
WRBP1146	SRR9718403	2018	USA		North America
WRBP1147	SRR9718404	2018	USA		North America
WRBP1148	SRR9718405	2018	USA		North America
WRBP1149	SRR9860842	2018	USA		North America
WRBP1150	SRR9860843	2018	USA		North America
WRBP1151	SRR9860844	2018	USA		North America
WRBP1152	SRR9860845	2018	USA		North America
WRBP1153	SRR11455810	2018	USA		North America
WRBP1154	SRR11455755	2018	USA		North America
WRBP1155	SRR9860850	2018	USA		North America
WRBP1156	SRR9002912	2018	USA		North America
WRBP1157	SRR9860852	2018	USA		North America
WRBP1158	SRR27109084	2018	USA		North America
WRBP1159	SRR27109085	2018	USA		North America
WRBP1160	SRR9860855	2018	USA		North America
WRBP1161	SRR27109086	2018	USA		North America
WRBP1162	SRR27109087	2018	USA		North America
WRBP1163	SRR27109089	2018	USA		North America
WRBP1164	SRR27109090	2018	USA		North America
WRBP1165	SRR9860860	2018	USA		North America
WRBP1166	SRR27109101	2018	USA		North America
WRBP1167	SRR9860862	2018	USA		North America
WRBP1168	SRR9860863	2018	USA		North America
WRBP1169	SRR27109106	2018	USA		North America
WRBP1170	SRR9860865	2018	USA		North America
WRBP1171	SRR9860866	2018	USA		North America
WRBP1172	SRR9860867	2018	USA		North America
WRBP1173	SRR10002378	2018	USA		North America
WRBP1174	SRR10002379	2018	USA		North America
WRBP1175	SRR10002380	2018	USA		North America
WRBP1176	SRR10002381	2018	USA		North America
WRBP1177	SRR10002382	2018	USA		North America
WRBP1178	SRR10002383	2018	USA		North America
WRBP1179	SRR10002384	2018	USA		North America
WRBP1180	SRR10002385	2018	USA		North America
WRBP1181	SRR10002386	2018	USA		North America
WRBP1182	SRR10002387	2018	USA		North America
WRBP1183	SRR10002388	2018	USA		North America
WRBP1184	SRR10002389	2018	USA		North America
WRBP1185	SRR10002390	2018	USA		North America
WRBP1186	SRR10002391	2018	USA		North America
WRBP1187	SRR14288209	2019	USA		North America
WRBP1188	SRR14288215	2019	USA		North America
WRBP1189	SRR14288227	2019	USA		North America
WRBP1190	SRR9718346	2019	USA		North America
WRBP1191	SRR9718347	2019	USA		North America
WRBP1192	SRR9718348	2019	USA		North America
WRBP1193	SRR9718349	2019	USA		North America
WRBP1194	SRR9718350	2019	USA		North America
WRBP1195	SRR9718351	2019	USA		North America
WRBP1196	SRR9718352	2019	USA		North America
WRBP1197	SRR9718353	2019	USA		North America
WRBP1198	SRR9718354	2019	USA		North America
WRBP1199	SRR9718355	2019	USA		North America
WRBP1200	SRR9718356	2019	USA		North America
WRBP1201	SRR9718365	2019	USA		North America
WRBP1202	SRR9718366	2019	USA		North America
WRBP1203	SRR9718367	2019	USA		North America
WRBP1204	SRR9718368	2019	USA		North America
WRBP1205	SRR9718369	2019	USA		North America
WRBP1206	SRR9718370	2019	USA		North America
WRBP1207	SRR9718373	2019	USA		North America
WRBP1208	SRR9718374	2019	USA		North America
WRBP1209	SRR9718375	2019	USA		North America
WRBP1210	SRR9718376	2019	USA		North America
WRBP1211	SRR9718377	2019	USA		North America
WRBP1212	SRR9718378	2019	USA		North America
WRBP1213	SRR10810096	2019	USA		North America
WRBP1214	SRR9718380	2019	USA		North America
WRBP1215	SRR9718381	2019	USA		North America
WRBP1216	SRR9718382	2019	USA		North America
WRBP1217	SRR9718383	2019	USA		North America
WRBP1218	SRR11455767	2019	USA		North America
WRBP1219	SRR9718385	2019	USA		North America
WRBP1220	SRR9718386	2019	USA		North America
WRBP1221	SRR9718387	2019	USA		North America
WRBP1222	SRR9718388	2019	USA		North America
WRBP1223	SRR9718389	2019	USA		North America
WRBP1224	SRR9718390	2019	USA		North America
WRBP1225	SRR9718391	2019	USA		North America
WRBP1226	SRR9718392	2019	USA		North America
WRBP1227	SRR9718393	2019	USA		North America
WRBP1228	SRR9718394	2019	USA		North America
WRBP1229	SRR9718395	2019	USA		North America
WRBP1230	SRR14288210	2019	USA		North America
WRBP1231	SRR9718411	2019	USA		North America
WRBP1232	SRR9860847	2019	USA		North America
WRBP1233	SRR10247375	2019	USA		North America
WRBP1234	SRR10247376	2019	USA		North America
WRBP1235	SRR10247377	2019	USA		North America
WRBP1236	SRR10247378	2019	USA		North America
